# Supplementary material for: Type 2 diabetes remission and its predictors in an Indian cohort: A retrospective analysis of an intensive lifestyle intervention program
Source: PLoS One. 2025 Oct 22;20(10):e0333114. doi: 10.1371/journal.pone.0333114 (PMC12543109; doi:10.1371/journal.pone.0333114)
Supplement: S2 File — (XLSX) [file pone.0333114.s002.xlsx]

## Sheet: remission_2384
PatientNo.	Consentacceptedyn	On_Diabetic_Medicine	Diabetes_Duration	Remission_Yes_No	Weight_First_Occurance	Weight_Last_Occurance	Bmi_First_Occurance	Bmi_Last_Occurance	Hba1C_First_Occurance	Hba1C_Last_Occurance	Fastingbloodglucose_First_Occurance	Fastingbloodglucose_Last_Occurance	FBGL_FIRST_For_HOMAIR_Subset	FBGL_LAST_For_HOMAIR_Subset	FI_FIRST_For_HOMAIR_Subset	FI_LAST_For_HOMAIR_Subset	HOMA_Beta_Firstoccur_SUBSET	HOMA_Beta_Lastoccur_SUBSET	HOMA_IR_First_occurance_SUBSET	HOMA_IR_Last_occurance_SUBSET
1	Yes	Yes	2.70278	Yes	101	78	33.36	25.76	6.8	5.3	85	83	85	83	22.7	11.1	371.455	199.8	4.7642	2.27481
2	Yes	Yes	0.877778	Yes	77	72	24.3	22.72	12.9	6.4	251.4	129.99
3	Yes	Yes	6.50278	Yes	95	78	31	25.18	11	5.3	191.88	81.73	191.88	81.73	10.51	7.11	29.3575	136.658	4.9794	1.43482
4	Yes	No	10.7278	Yes	68.6	67.3	23.46	23.02	5.56	5.6	107	108	107	108	4.18	3.98	34.2	31.84	1.10435	1.06133
5	Yes	Yes	23.4667	Yes	59	54.6	23.05	21.33	6.1	6	110.6	115.9	110.6	115.9	4.98	7.06	37.6639	48.0454	1.35997	2.02038
6	Yes	Yes	3.25556	Yes	93	83	28.7	25.62	9.3	5.5	125	103.3	125	103.3	6.99	5.93	40.5871	52.9727	2.15741	1.51252
7	Yes	Yes	4.09167	Yes	81	70	27.38	23.66	6.3	5.9	118.7	102.9	118.7	102.9	9.47	9.65	61.2065	87.0677	2.77553	2.45181
8	Yes	Yes	12.3333	Yes	63.5	61.5	24.5	23.73	5.4	5.7	128	115	128	115	7.19	8.18	39.8215	56.6308	2.2724	2.32272
9	Yes	No	2.82222	Yes	78.5	67.9	29.55	25.56	5.9	5	91.4	103	91.4	103	14.3	6.6	181.268	59.4	3.22721	1.67852
10	Yes	No	1.53333	Yes	69.5	65	24.05	22.49	6.1	6.1	86	89	86	89	8	5	125.217	69.2308	1.69877	1.09877
11	Yes	No	6.69722	Yes	75	73	28.23	27.64	7.1	6.4	128	116
12	Yes	No	1.41111	Yes	100	92	37.64	33.39	6.7	5.6	129.6	96.5	129.6	96.5	13.6	7.3	73.5135	78.4478	4.352	1.73938
13	Yes	Yes	3.38889	Yes	91	85	27.47	25.66	7.3	5.4	119.8	108	119.8	108	17.8	11.23	112.817	89.84	5.26528	2.99467
14	Yes	Yes	2.49722	Yes	91.7	90	29.6	29.05	11.7	6.2	121.5	91	121.5	91	12.1	12.9	74.4615	165.857	3.63	2.89852
15	Yes	Yes	2.01111	Yes	80	80	25.54	25.54	7.2	6.4	123.4	103	123.4	103	17	7.9	101.325	71.1	5.17975	2.00914
16	Yes	No	7.26389	Yes	68	63.4	24.21	22.57	7.1	6.1	109	117.51	109	117.51	10.7	7.35	83.7391	48.5416	2.87975	2.13259
17	Yes	Yes	4.34167	Yes	80.5	78.5	31.45	30.66	9.5	5.4	184.9	104.1	184.9	104.1	12.54	12.13	37.0336	106.248	5.72505	3.11786
18	Yes	Yes	13.6139	Yes	71	64.5	31.56	28.67	6.5	6	92.1	102	92.1	102	5.81	2.06	71.8763	19.0154	1.32124	0.518815
19	Yes	Yes	10.4111	Yes	64	54.6	25.96	22.15	9.8	5.5	155	101.4
20	Yes	No	1.22778	Yes	84	75	31.04	27.72	7.6	6.4	176.9	141.5	176.9	141.5	6.46	7.36	20.4179	33.7529	2.82166	2.57146
21	Yes	Yes	7.04444	Yes	72	60.8	27.27	23.17	6.5	5.7	99.2	95.51	99.2	95.51	5.87	6.17	58.3757	68.3236	1.43779	1.45505
22	Yes	Yes	3.46944	Yes	110	98.2	37.18	33.19	10.2	6.1	133	97	133	97	35.6	16	183.086	169.412	11.6909	3.8321
23	Yes	Yes	6.675	Yes	62.2	58.7	27.46	25.92	6.5	5.7	129	107.7	129	107.7	13.08	8.47	71.3455	68.2148	4.16622	2.25239
24	Yes	Yes	4.89167	Yes	69	63.6	25.04	23.08	10.2	6.4	213	102.12	213	102.12	7.37	5.65	17.688	51.9939	3.87607	1.42464
25	Yes	Yes	0.977778	Yes	70	60.5	30.3	26.19	6.8	5.4	140.69	104.7	140.69	104.7	7.3	2.37	33.8267	20.4604	2.53589	0.612689
26	Yes	Yes	27.6722	Yes	73.5	70	28.01	26.67	7.02	5.8	89.15	102.16
27	Yes	No	1.02222	Yes	72.4	55	29.37	22.31	7.9	5.4	163	96	163	96	11.5	5.63	41.4	61.4182	4.6284	1.33452
28	Yes	No	3.19722	Yes	66	62.3	24.24	22.88	7.3	6	110	109
29	Yes	No	4.86389	Yes	97.5	86.6	32.96	29.27	8.1	5.4	120.8	94.2
30	Yes	Yes	4.29722	Yes	62.3	60.2	24.96	23.96	6.7	5.6	140	90.78	140	90.78	11.5	4.49	53.7662	58.1857	3.97531	1.00643
31	Yes	No	3.15556	Yes	72	66	32.87	30.13	6.8	5.4	101	94.14
32	Yes	Yes	20.0111	Yes	77	79	23.25	23.85	6.7	6.1	101.9	118.74
33	Yes	No	3.2	Yes	107	84.4	38.37	31	6.5	5	129.5	91.31	129.5	91.31	10.3	7.11	55.7594	90.4133	3.29346	1.603
34	Yes	Yes	3.3	Yes	69	62.5	26.95	24.41	10.5	5.2	114	83	114	83	12.93	9.75	91.2706	175.5	3.63956	1.99815
35	Yes	Yes	11.9222	Yes	66	58	28.57	25.1	6.9	5.2	121	126.84	121	126.84	21.39	11.3	132.766	63.7218	6.39059	3.53899
36	Yes	No	1.96111	Yes	84	74	28.07	24.73	6.3	5.5	107	97	107	97	26.8	11.4	219.273	120.706	7.08049	2.73037
37	Yes	Yes	13.5611	Yes	74	69.3	25.61	23.98	7.1	6.4	103	114
38	Yes	No	1.68611	Yes	85.4	83.4	33.78	32.99	6.8	6.4	106	103	106	103	21.2	20.5	177.488	184.5	5.54864	5.21358
39	Yes	No	2.65278	Yes	79.8	77	30.41	29.34	6.6	5.6	122.8	105.4	122.8	105.4	38.8	26.01	233.579	220.84	11.7645	6.76902
40	Yes	Yes	5.71944	Yes	74	70	24.16	22.86	6.5	6.4	124	101.55	124	101.55	13.71	15.9	80.9115	148.482	4.19763	3.98678
41	Yes	No	2.31944	Yes	58.3	60	26.26	25.97	6.1	5.4	103	87	103	87	12.6	6.4	113.4	96	3.20444	1.37481
42	Yes	No	2.08333	Yes	79	75	26.4	25.06	6.1	5.1	128	92	128	92	8	6.54	44.3077	81.1862	2.5284	1.48563
43	Yes	Yes	2.225	Yes	88	87	31.55	31.2	7.8	6.3	126	125
44	Yes	No	13.6694	Yes	85	77.5	35.38	32.26	11	6.4	223	112
45	Yes	No	3.2	Yes	89	82	33.7	31.05	7.2	5.5	104	80.4	104	80.4	25.1	14.3	220.39	295.862	6.44543	2.83881
46	Yes	Yes	3.8	Yes	73.1	64	30.04	26.3	7.4	5.4	130.6	85	130.6	85	6.12	2.84	32.5917	46.4727	1.97351	0.596049
47	Yes	Yes	10.0194	Yes	76	64	31.23	26.3	7.5	6.2	123.5	105	123.5	105	73	8.14	434.38	69.7714	22.2605	2.11037
48	Yes	Yes	3.86667	Yes	80.9	72	28.8	24.91	7	5.4	83	85.8	83	85.8	6.23	9.64	112.14	152.211	1.27677	2.04225
49	Yes	Yes	2.35	Yes	89.5	78	28.15	25.76	6.9	5.6	95.87	106.54
50	Yes	Yes	8.7	Yes	75	63.2	27.55	23.21	6.2	5.5	66.84	95.64	66.84	95.64	7.78	11.34	729.375	125.074	1.28399	2.67792
51	Yes	Yes	5.2	Yes	84	69	36.36	29.86	7	5.7	120.95	73.11	120.95	73.11	10.42	5.27	64.7317	187.656	3.11185	0.951333
52	Yes	Yes	4.10556	Yes	106	99	40.14	37.49	6.5	6.3	114	110.11	114	110.11	20.45	28.9	144.353	220.845	5.7563	7.85723
53	Yes	Yes	9.63056	Yes	84	80	25.64	24.42	11.3	6.3	172.5	109	172.5	109	7.01	7.61	23.0466	59.5565	2.98574	2.04812
54	Yes	No	0.958333	Yes	99	98	34.26	33.91	6.6	5.8	108	79.61	108	79.61	36.19	13.51	289.52	292.812	9.65067	2.65563
55	Yes	Yes	11.6028	Yes	93	88	30.72	29.07	7.5	6.3	114	106	114	106	16.2	21	114.353	175.814	4.56	5.4963
56	Yes	No	2.31111	Yes	63	62	25.24	24.52	6.2	5.9	134	94.1	134	94.1	21.6	23.33	109.521	270.058	7.14667	5.42062
57	Yes	No	14.1083	Yes	64	56.7	27.34	24.22	7.1	5.7	124	95	124	95	24.8	14.7	146.361	165.375	7.59309	3.44815
58	Yes	No	2.54167	Yes	78	69	31.48	27.85	7.9	5.8	153	99.4	153	99.4	25.72	8.4	102.88	83.0769	9.71644	2.06163
59	Yes	Yes	3.41944	Yes	79.8	76	26.72	25.39	10.9	6.3	138	101
60	Yes	Yes	2.76111	Yes	64	55.9	23.51	20.53	8.2	6.1	117.5	90.5	117.5	90.5	13	5.5	85.8716	72	3.7716	1.22901
61	Yes	Yes	2.83889	Yes	78.1	70	31.48	28.22	6.4	5.8	93.2	99.74	93.2	99.74	17.1	21.2	203.841	207.73	3.93511	5.22096
62	Yes	No	9.78333	Yes	86	79	27.14	24.38	6.7	6	119	99
63	Yes	Yes	8.35556	Yes	65	58	24.62	21.96	7	5.8	113	103
64	Yes	Yes	24.25	Yes	85.5	62.3	31.4	22.88	6.7	5.9	83	102
65	Yes	No	1.6	Yes	84	76	26.51	23.99	7.2	5.9	105	89	105	89	9.68	18.09	82.9714	250.477	2.50963	3.97533
66	Yes	Yes	14.6722	Yes	96	91	32.45	28.79	6.7	6.2	127	116
67	Yes	No	3.33333	Yes	75	64.5	28.4	24.43	7.7	5.6	92.8	96
68	Yes	Yes	3.28333	Yes	56.2	54	25.31	24.3	6.3	6	102	97.1	102	97.1	25.3	9	233.538	95.0147	6.37185	2.15778
69	Yes	Yes	9.16944	Yes	88.5	74.2	32.51	27.25	5.1	4.8	110.7	87	110.7	87	44.8	29.6	338.113	444	12.2453	6.35852
70	Yes	Yes	9.2	Yes	78	73	26.06	24.39	7.9	6.2	142	115	142	115	23.3	13.1	106.177	90.6923	8.16938	3.71975
71	Yes	No	3.86667	Yes	89.7	82.4	27.69	25.43	6.1	6	105	110	105	110	9.22	6.81	79.0286	52.1617	2.39037	1.84963
72	Yes	Yes	5.27222	Yes	57.7	55	26.34	25.11	6.1	6.1	97	102.79	97	102.79	6.5	6.4	68.8235	57.904	1.55679	1.62434
73	Yes	Yes	7.675	Yes	60	52.5	27.39	23.97	5.9	6	113	125.87	113	125.87	11.2	7.9	80.64	45.2362	3.12494	2.45524
74	Yes	Yes	14.6583	Yes	84.4	75	28.7	25.65	10	6.2	98	142	98	142	12.6	10.9	129.6	49.6709	3.04889	3.82173
75	Yes	No	3.48056	Yes	60.1	58.4	27.07	26.31	7	6.2	111.98	102.32	111.98	102.32	16.37	12.7	120.318	116.277	4.5262	3.20855
76	Yes	Yes	5.25	Yes	82.7	74	30.01	26.85	7	5.5	120	66	120	66	16.9	7.4	106.737	888	5.00741	1.20593
77	Yes	No	7.61389	Yes	78	73	26.37	24.68	7.3	6.3	139	145.2	139	145.2	12.3	12.9	58.2632	56.4964	4.22148	4.62489
78	Yes	Yes	2.99167	Yes	91	83.5	28.09	25.77	7.7	6.1	99.8	110.4	99.8	110.4	9.61	18.3	94.0109	138.987	2.36809	4.98844
79	Yes	No	2.69722	Yes	71	65.2	25.77	23.66	8	6.1	131.9	95.4	131.9	95.4	7.2	5.11	37.6197	56.7778	2.34489	1.20369
80	Yes	Yes	4.26111	Yes	111.5	89.5	36	28.89	5.4	5.2	112	100
81	Yes	No	2.92778	Yes	79	67	28.33	24.02	9.8	5.2	98	92	98	92	15.5	3.13	159.429	38.8552	3.75062	0.711012
82	Yes	Yes	8.21667	Yes	72	62.2	25.63	22.3	6.9	5.7	121.1	77	121.1	77	4.19	5.09	25.9621	130.886	1.25286	0.967728
83	Yes	Yes	1.38333	Yes	101	100	34.1	33.8	10.6	6.1	136	98	136	98	35.9	19.8	177.041	203.657	12.0553	4.79111
84	Yes	Yes	3.325	Yes	67	61.5	26.17	24.02	6.1	6	99	96
85	Yes	Yes	5.38889	Yes	76	63.8	27.25	22.88	6.9	5.4	128.7	96
86	Yes	No	1.96667	Yes	83	73	30.86	27.14	8.2	5.6	114.18	85	114.18	85	41.16	18.55	289.519	303.545	11.6041	3.89321
87	Yes	No	3.26667	Yes	83	74	29.06	25.91	7.4	5.7	110	109.3	110	109.3	22.8	4.03	174.638	31.3348	6.19259	1.0876
88	Yes	No	1.41111	Yes	96	88	35.26	32.32	6.2	5.9	131.67	98
89	Yes	Yes	5.36389	Yes	78.2	72	27.71	25.51	6.5	5.6	127.9	103	127.9	103	8.23	14.18	45.6518	127.62	2.59905	3.60627
90	Yes	Yes	3.25278	Yes	55	50	23.65	21.5	9.8	6	95.6	91.48	95.6	91.48	9.23	7.5	101.926	94.8034	2.17874	1.69407
91	Yes	Yes	11.9472	Yes	67	62	24.61	22.77	6.1	5.7	98.8	103.8	98.8	103.8	3.3	3.6	33.1844	31.7647	0.805037	0.922667
92	Yes	Yes	1.03333	Yes	89	81	27.47	25	10.5	6	249	135.29	249	135.29	12.6	13	24.3871	64.7392	7.74667	4.34264
93	Yes	Yes	0.941667	Yes	69	60	25.97	22.58	12.3	5.5	258	96.1	258	96.1	12.87	6.6	23.76	71.7825	8.19867	1.56607
94	Yes	Yes	3.18056	Yes	76	70	30.64	28.22	6.8	5.8	112.4	97.08	112.4	97.08	8.16	7.3	59.4656	77.1127	2.26465	1.74984
95	Yes	Yes	7.19167	Yes	80	63.6	26.89	21.37	6.1	5.4	130.5	104.15	130.5	104.15	13.7	10.4	73.0667	90.9842	4.41444	2.67447
96	Yes	Yes	7.39167	Yes	65	62	24.17	23.62	13.1	5.9	292	110.1	292	110.1	9.79	6.88	15.3904	52.586	7.05847	1.87034
97	Yes	No	3.70556	Yes	75.4	72.6	24.9	24.54	6.5	5.9	114.9	125.46	114.9	125.46	3.99	5.4	27.6763	31.1239	1.13198	1.6728
98	Yes	Yes	4.25556	Yes	78	74	25.5	24.16	8	6.4	177.83	117
99	Yes	No	2.62222	Yes	83	85	25.9	26.53	6.7	6	104.6	122.5	104.6	122.5	5.08	8.29	43.9615	50.158	1.31202	2.50747
100	Yes	No	3.97778	Yes	84	78	30.85	28.65	5.8	5.5	100	98	100	98	20.46	37	199.07	380.571	5.05185	8.95309
101	Yes	Yes	2.45278	Yes	110	97	33.58	29.61	8.8	5.6	167	93.6	167	93.6	14.2	5	49.1538	58.8235	5.85531	1.15556
102	Yes	Yes	3.09722	Yes	59	56.5	23.05	22.07	7	6.4	126.2	101	126.2	101	5.24	7.78	29.8481	73.7053	1.63281	1.9402
103	Yes	No	3.2	Yes	103	90.4	36.93	32.41	6.8	5.5	109	98	109	98	104.09	15.6	814.617	160.457	28.0143	3.77481
104	Yes	No	5.27222	Yes	69.7	62	26.23	23.34	8.7	5.6	160	108	160	108	13.7	4.96	50.8454	39.68	5.41235	1.32267
105	Yes	Yes	3.03333	Yes	63	52	27.63	22.81	7.1	6.1	124	114	124	114	5.34	5.1	31.5148	36	1.63496	1.43556
106	Yes	Yes	9.33889	Yes	65	58	24.62	21.96	6.3	5.9	115.2	95.1	115.2	95.1	8.54	5.09	58.8966	57.0841	2.42916	1.19521
107	Yes	Yes	8.60278	Yes	84	76	27.43	24.82	6.5	5.7	138	110.9	138	110.9	18.3	10.5	87.84	78.9144	6.23556	2.87519
108	Yes	No	3.40278	Yes	58	45.3	26.12	20.4	6	5.3	88.3	76
109	Yes	No	5.43611	Yes	73	67	28.52	26.17	7.13	5.9	152	115.5	152	115.5	23.7	12.9	95.8652	88.4571	8.89481	3.67889
110	Yes	No	2.87778	Yes	89	83	36.11	33.67	6.1	5.5	116	117
111	Yes	Yes	5.33611	Yes	93	81.7	32.18	28.27	9.2	5.5	157	84.29	157	84.29	17.42	6.5	66.7149	109.911	6.75294	1.3528
112	Yes	Yes	2.89444	Yes	72	65	25.21	22.76	6.6	5.6	104	91	104	91	9.5	4.5	83.4146	57.8571	2.43951	1.01111
113	Yes	Yes	3.61111	Yes	77	70.8	27.28	25.69	5.2	4.5	93	94	93	94	8	6.3	96	73.1613	1.83704	1.46222
114	Yes	No	2.28056	Yes	70	69	25.71	25.34	6.3	6	114.16	99	114.16	99	10.4	7.08	73.1822	70.8	2.93152	1.73067
115	Yes	Yes	3.56944	Yes	76	72	25.99	24.62	6.2	6	99	89	99	89	25.5	16.2	255	224.308	6.23333	3.56
116	Yes	No	14.0889	Yes	73	68	26.81	24.98	7	6.3	129	71	129	71	8.1	3.8	44.1818	171	2.58	0.666173
117	Yes	Yes	2.15278	Yes	87.5	80	28.57	25.54	7.06	5.4	121	63	121	63	24	16.12	148.966		7.17037	2.50756
118	Yes	No	4.69722	Yes	71	70	29.94	29.52	6.7	6	94.5	103.3	94.5	103.3	14.1	14.6	161.143	130.422	3.29	3.7239
119	Yes	No	5.18056	Yes	71	72	30.73	30.76	6.9	6.4	127	127.44	127	127.44	9.09	13.4	51.1313	74.8603	2.85044	4.21653
120	Yes	Yes	8.44722	Yes	69	66	23.32	22.31	6.2	6	132.5	131.4	132.5	131.4	7.88	5.8	40.8173	30.5263	2.57802	1.88178
121	Yes	No	1.11389	Yes	88.4	87	28.54	28.09	8.7	6	124.41	87.67
122	Yes	No	2.54444	Yes	75	70	31.26	29.17	6	6.1	110	111	110	111	7.91	11.8	60.5872	88.5	2.1484	3.23407
123	Yes	Yes	14.5111	Yes	78.6	74.2	28.18	26.61	7.4	5.8	116	111	116	111	6.9	5.79	46.8679	43.425	1.9763	1.58689
124	Yes	Yes	5.03333	Yes	85	62.5	31.6	23.24	5.9	5.5	125.2	77.93	125.2	77.93	8.48	1.41	49.0804	33.9987	2.62147	0.271312
125	Yes	Yes	3.33611	Yes	84	78	28.07	26.06	7.1	6.2	123	110.5
126	Yes	Yes	2.39444	Yes	88.5	74.7	33.51	28.29	9.3	6.2	119	90	119	90	13.37	10.9	85.95	145.333	3.92847	2.42222
127	Yes	No	2.15278	Yes	67.3	63	24.13	22.43	7.2	6	97.37	97.8	97.37	97.8	4.6	4.73	48.1816	48.931	1.10593	1.14221
128	Yes	No	1.89722	Yes	90	75	33.06	27.55	7.8	6	93	98	93	98	16.6	21.3	199.2	219.086	3.81185	5.15407
129	Yes	Yes	5.56944	Yes	77.5	65.8	28.47	24.17	7.6	5.9	130.3	100.7	130.3	100.7	5.89	3.31	31.5067	31.6074	1.89498	0.823005
130	Yes	Yes	7.36389	Yes	77.9	78.6	29.32	29.95	6.6	5.2	267	91.8
131	Yes	Yes	14.0889	Yes	72.1	63	24.09	21.05	6.6	5.9	101	110	101	110	6.7	4.7	63.4737	36	1.67086	1.27654
132	Yes	Yes	12.3333	Yes	73.9	56.6	33.74	25.84	9.9	6.4	160.4	131.2	160.4	131.2	6.9	1.43	25.5031	7.54839	2.73274	0.463249
133	Yes	Yes	6.67222	Yes	67.7	61	25.8	23.24	8.6	6.2	136	109	136	109	11.6	5.85	57.2055	45.7826	3.89531	1.57444
134	Yes	No	2.26944	Yes	72	72	24.14	24.14	6.8	6.2	115.2	107.5	115.2	107.5	7.68	11.3	52.9655	91.4157	2.18453	2.99938
135	Yes	Yes	15.7	Yes	75.9	69.4	26.89	24.59	5.9	5.3	140	104	140	104	11.9	3.29	55.6364	28.8878	4.11358	0.84484
136	Yes	Yes	8.60833	Yes	80	71	29.38	26.08	6.6	5.8	112	78	112	78	14.2	4.3	104.327	103.2	3.92691	0.828148
137	Yes	No	4.14722	Yes	86.5	85.5	29.93	29.58	6.7	6	136	117.94
138	Yes	Yes	2.53333	Yes	83	75	25.34	22.89	10	5.7	134.3	122	134.3	122	3.91	1.92	19.7419	11.7153	1.29658	0.57837
139	Yes	No	2.11667	Yes	67	60	31.01	27.77	10.7	5.8	122	92.64	122	92.64	8.63	5.66	52.6576	68.7449	2.59965	1.29467
140	Yes	Yes	1.66667	Yes	69.2	70.3	23.39	23.76	6	4.9	96	114.5	96	114.5	15.8	5	172.364	34.9515	3.74519	1.41358
141	Yes	No	1.02778	Yes	97.1	97.3	30.65	30.71	6.7	5.3	126	99.4	126	99.4	21.57	39.89	123.257	394.516	6.71067	9.79029
142	Yes	No	0.75	Yes	83	87.1	31.24	32.78	7	5.4	118	83
143	Yes	Yes	2.075	Yes	90	77.5	31.89	27.46	11.9	6.2	80.4	87.5
144	Yes	Yes	3.06944	Yes	84	75	25.08	22.4	7.1	5.8	107	100	107	100	22.09	13.28	180.736	129.211	5.83612	3.27901
145	Yes	Yes	4.46667	Yes	75	77.1	25.95	26.68	6.6	5.8	87	78	87	78	11.3	5.54	169.5	132.96	2.42741	1.06696
146	Yes	Yes	9.43333	Yes	76	73	26.3	25.26	8.2	5.2	244	130	244	130	8.1	6.8	16.1105	36.5373	4.88	2.18272
147	Yes	Yes	4.08611	Yes	77.5	68.3	26.2	23.09	7.7	5.6	141.8	113.4	141.8	113.4	12.2	20.61	55.736	147.214	4.27151	5.7708
148	Yes	No	8.38889	Yes	78	76	26.37	25.69	5.3	5.6	106.3	93.1	106.3	93.1	6.16	13.2	51.2148	157.874	1.61681	3.03437
149	Yes	Yes	4.7	Yes	93	71.3	31.44	24.67	7.4	5.4	118.2	75
150	Yes	No	3.60278	Yes	63.8	60	24.92	23.44	7.1	5.6	104.41	110.44	104.41	110.44	13.5	9.24	117.363	70.118	3.48033	2.51967
151	Yes	Yes	3.56111	Yes	70	62	30.3	26.84	9.5	5.4	208	111	208	111	4.1	3.07	10.1793	23.025	2.10568	0.841407
152	Yes	Yes	4.68889	Yes	76	68.5	27.25	24.56	8.2	5.5	140	108
153	Yes	Yes	1.18333	Yes	84	71	30.85	25.46	11.3	6.4	241	103	241	103	7.79	2.72	15.7551	24.48	4.63553	0.691753
154	Yes	No	3.58611	Yes	68.7	61.5	26.18	22.87	6.8	6.2	118.8	92.9
155	Yes	No	1.79444	Yes	73.7	68.3	26.43	24.49	7.1	6.04	104.9	110	104.9	110	11.97	5.4	102.845	41.3617	3.10038	1.46667
156	Yes	Yes	3.61667	Yes	80.6	79	24.88	24.38	5.7	6	86.7	138.13	86.7	138.13	4.04	5.54	61.3671	26.546	0.864859	1.88948
157	Yes	Yes	2.39722	Yes	79.4	70	28.13	24.8	8.5	5.3	152.62	87.21	152.62	87.21	8.91	7.28	35.7911	108.253	3.35764	1.56763
158	Yes	Yes	9.33611	Yes	58	55.4	25.1	23.98	6.7	5.6	143.4	95	143.4	95	4.71	4.2	21.0896	47.25	1.66769	0.985185
159	Yes	Yes	7.29722	Yes	145	134.5	43.77	40.6	6.6	5.7	121.7	95	121.7	95	13.6	31.2	83.4072	351	4.08672	7.31852
160	Yes	Yes	1.58889	Yes	88	88	32.32	32.32	6.4	6.3	117	107.2
161	Yes	No	3.2	Yes	90	80	34.72	30.86	6.9	6.3	107	92	107	92	18.02	11.5	147.436	142.759	4.76084	2.61235
162	Yes	Yes	4.44722	Yes	86	93	26.25	28.39	6	6.3	122.8	109	122.8	109	6.53	7.32	39.311	57.287	1.97996	1.97007
163	Yes	Yes	6.14167	Yes	78	77.8	28.31	28.23	7.2	6.3	82	125	82	125	12.76	4.84	241.768	28.1032	2.58351	1.49383
164	Yes	No	16.1028	Yes	82	82.2	23.7	23.76	6.4	5.6	135	110
165	Yes	No	1.86389	Yes	87	71	29.07	23.72	6.3	6.1	133.6	97	133.6	97	6.4	4.37	32.6346	46.2706	2.11121	1.04664
166	Yes	Yes	5.45556	Yes	83.1	71	35.97	30.73	6.3	5.7	100	93
167	Yes	Yes	21.2167	Yes	61.2	51	26.49	22.07	7.44	5.86	130.4	94.47
168	Yes	Yes	2.01111	Yes	86.7	90	28.3	29.39	6.2	6.3	80	79	80	79	11.7	7.4	247.765	166.5	2.31111	1.44346
169	Yes	Yes	11.3306	Yes	62	52	25.15	21.1	6.7	5.6	126.3	90
170	Yes	Yes	3.11389	Yes	92	85	28.71	26.29	6.3	5.2	113	104.3	113	104.3	15.68	19.02	112.896	165.792	4.37491	4.89824
171	Yes	Yes	2	Yes	74	71	27.85	26.72	10.79	6.38	253.1	116.3	253.1	116.3	32.66	18.88	61.8496	127.52	20.4105	5.42159
172	Yes	No	1.41944	Yes	83	72	33.5	29.02	6	5.6	97	97	97	97	16.91	16.91	179.047	179.047	4.05005	4.05005
173	Yes	Yes	3.13333	Yes	96	79.6	29.63	24.57	8.3	5.4	152.6	112	152.6	112	9.06	8.27	36.4018	60.7592	3.41372	2.28701
174	Yes	Yes	8.18333	Yes	81	78	26.45	24.67	9	6	116	112	116	112	9.8	14.6	66.566	107.265	2.80691	4.03753
175	Yes	Yes	0.95	Yes	80	76	29.74	28.26	8.48	6.1	174.4	130	174.4	130	24.44	15.18	78.9803	81.5642	10.5243	4.87259
176	Yes	Yes	1.06944	Yes	147	140.2	45.37	43.27	7	5.6	109	101	109	101	17.04	15.17	133.357	143.716	4.58607	3.78314
177	Yes	Yes	1.94444	Yes	59	50	24.4	20.68	8	6.2	101.2	81.3	101.2	81.3	4.41	7.91	41.5602	155.607	1.10196	1.58786
178	Yes	No	2.27222	Yes	54.5	51.3	24.71	23.26	6.6	5.9	104	99	104	99	12.7	14	111.512	140	3.26123	3.42222
179	Yes	Yes	13.8417	Yes	60	55	23.73	21.76	8.7	5.9	141	112.11	141	112.11	5.8	1.77	26.7692	12.975	2.01926	0.489962
180	Yes	Yes	2.925	Yes	82.5	72	28.89	25.21	8.4	6.4	138.23	139.16	138.23	139.16	3.37	3.8	16.1265	17.9622	1.15021	1.3057
181	Yes	Yes	7.60833	Yes	65	60	25.87	23.88	6.7	6.2	108	82	108	82	6.2	5.47	49.6	103.642	1.65333	1.10751
182	Yes	No	3.2	Yes	77.5	69.3	29.9	26.74	6.5	5.9	135	90.4	135	90.4	23.49	7.6	117.45	99.854	7.83	1.6964
183	Yes	Yes	2.85	Yes	106	87	33.83	27.77	5.2	4.6	146.4	91.2	146.4	91.2	14.7	6.4	63.4532	81.7021	5.31378	1.44119
184	Yes	No	2.44722	Yes	94.8	92.4	41.03	39.99	5.6	5	78	75	78	75	10.58	9.8	253.92	294	2.03763	1.81481
185	Yes	Yes	6.99444	Yes	76	67.5	27.58	24.5	6.38	6.4	130	126.4	130	126.4	15.39	6.76	82.6925	38.3849	4.94	2.10979
186	Yes	No	11.0278	Yes	83	80	26.49	25.54	7	6.1	105	116	105	116	11.2	11.2	96	76.0755	2.9037	3.2079
187	Yes	Yes	7.18333	Yes	67	62	23.18	21.45	5.6	5.5	86	84	86	84	5.2	7.3	81.3913	125.143	1.1042	1.51407
188	Yes	Yes	16.6972	Yes	75	69	31.22	28.72	11.9	5.9	71	74.32	71	74.32	24.2	11.1	1089	353.004	4.24247	2.03692
189	Yes	Yes	3.41111	Yes	74	71.5	23.89	23.21	6.7	5.9	104	117	104	117	3.89	2.5	34.1561	16.6667	0.998914	0.722222
190	Yes	Yes	6.76667	Yes	79.1	77.5	27.7	27.13	4.8	5.1	104.6	80.1
191	Yes	Yes	13.9833	Yes	67.5	63.4	23.36	21.94	6.3	5.8	118.7	110.7	118.7	110.7	27.7	15.6	179.031	117.736	8.11849	4.264
192	Yes	No	2.86389	Yes	74	71	25.61	24.57	7.2	6.1	138.91	125.69
193	Yes	Yes	12.2472	Yes	100	91	28.6	26.02	7	6.1	108.8	101.9	108.8	101.9	9.58	6.05	75.3013	55.9897	2.57359	1.52221
194	Yes	Yes	9.09167	Yes	60.7	60.5	23.13	23.05	5.8	6	86.3	106.6	86.3	106.6	6.39	4.2	98.7296	34.6789	1.36162	1.10548
195	Yes	Yes	3.28056	Yes	74	70	26.22	24.8	5.8	5.9	106.3	107.4	106.3	107.4	13.7	8.65	113.903	70.1351	3.59583	2.29385
196	Yes	No	1.71944	Yes	78	73	24.07	22.46	8.8	6	136	102	136	102	15.52	15.89	76.537	146.677	5.21165	4.00193
197	Yes	No	1.53333	Yes	96.7	76	33.46	26.3	7.9	5.3	119.8	102.14	119.8	102.14	9.2	4.97	58.3099	45.7128	2.72138	1.25342
198	Yes	Yes	9.94722	Yes	72	66	24.34	22.05	8.2	5.8	147.7	129.65	147.7	129.65	6.17	9.86	26.2243	53.2573	2.25015	3.15642
199	Yes	Yes	2.84167	Yes	85.5	65	36.81	27.99	7.63	5.65	177.6	98.6	177.6	98.6	1.6	3	5.02618	30.3371	0.70163	0.73037
200	Yes	Yes	18.45	Yes	97.5	86	28.8	25.4	6.9	5.8	123	69.59	123	69.59	12	5.05	72	275.873	3.64444	0.867727
201	Yes	Yes	2.35556	Yes	80	80.4	35.56	35.73	10.4	5.4	279	93.5
202	Yes	No	4.40833	Yes	73	66.5	25.26	23.01	6.7	6	155.5	130
203	Yes	Yes	2.24167	Yes	63	58.5	24.3	22.57	5.8	6	113.6	98
204	Yes	Yes	10.6306	Yes	87	77.5	26.76	23.84	7.3	6.4	118.2	101.64	118.2	101.64	7.97	5.67	51.9783	52.8261	2.32606	1.42296
205	Yes	No	2.22222	Yes	80.3	70	33.64	29.33	6.6	5.9	114	122	114	122	15.1	12.9	106.588	78.7119	4.25037	3.88593
206	Yes	Yes	4.425	Yes	74	73	23.36	23.04	6.3	5.6	89.3	100	89.3	100	1.37	3.24	18.7529	31.5243	0.302077	0.8
207	Yes	Yes	12.6167	Yes	75	66	25.23	22.21	7.1	6.4	92	111.85	92	111.85	13.6	4.41	168.828	32.4995	3.08938	1.21792
208	Yes	No	2.00556	Yes	107	100	33.77	31.56	8.9	6.3	166	102.7	166	102.7	22.8	11.4	79.6893	103.375	9.34519	2.89081
209	Yes	Yes	2.43889	Yes	63.5	60	26.43	24.97	6.6	6.2	126.6	103	126.6	103	13	10.74	73.5849	96.66	4.0637	2.73141
210	Yes	Yes	4.50278	Yes	68.2	68.2	28.39	28.39	7.9	4.8	127	104.02
211	Yes	Yes	3.45	Yes	71.6	67.5	27.28	24.2	7.4	6	120	102	120	102	10.58	10.42	66.8211	96.1846	3.13481	2.6243
212	Yes	Yes	2.54722	Yes	69	60.9	27.29	24.09	8.4	6	150	100.1	150	100.1	5.74	5.63	23.7517	54.6307	2.12593	1.39151
213	Yes	Yes	3.69722	Yes	81	70	29.04	25.1	4.5	4.1	93	93.2	93	93.2	5.43	5.52	65.16	65.8013	1.24689	1.27028
214	Yes	No	3.34167	Yes	67	63	25.22	23.71	5.9	5.5	99.59	95.91	99.59	95.91	7.61	4.96	74.8729	54.2571	1.87131	1.1746
215	Yes	Yes	7.31944	Yes	67.7	64	23.15	21.89	6	5.7	123.3	127.84
216	Yes	Yes	6.075	Yes	74.3	72	25.41	24.62	6.3	5.9	97.57	95.42	97.57	95.42	2.49	4.36	25.93	48.4146	0.599875	1.02724
217	Yes	Yes	1.60278	Yes	56.2	49	25.31	22.07	8.8	5.7	108.62	103.84	108.62	103.84	4.85	2.26	38.2727	19.9216	1.30076	0.579453
218	Yes	Yes	1.99444	Yes	95	82	28.37	24.49	11.7	5.6	124	111	124	111	4.48	3.58	26.4393	26.85	1.37165	0.981185
219	Yes	Yes	5.83056	Yes	80	80	31.25	31.25	6	5.7	96	99	96	99	28.97	17.14	316.036	171.4	6.86696	4.18978
220	Yes	No	2.7	Yes	75	73	25.35	24.68	5.33	5.2	127	123	127	123	14.3	13.8	80.4375	82.8	4.4842	4.19111
221	Yes	No	1.68611	Yes	73	61	30	25.07	9.7	5.4	231	142
222	Yes	Yes	3.03056	Yes	83	71.4	28.06	23.31	7.2	5.2	146.3	118
223	Yes	No	1.31389	Yes	125.5	108	37.47	32.25	6.6	5.3	115.5	92.3	115.5	92.3	30	6	205.714	73.7201	8.55556	1.36741
224	Yes	No	1.26944	Yes	75	67	25.35	22.65	9.1	5.1	178.8	120	178.8	120	12.1	5.3	37.6166	33.4737	5.34193	1.57037
225	Yes	Yes	2.95833	Yes	74.5	69.5	29.47	27.49	6.6	5.8	89.3	75
226	Yes	Yes	2.71389	Yes	75.9	80	28.22	29.74	9.7	6.4	100	121	100	121	20.8	32.6	202.378	202.345	5.1358	9.73975
227	Yes	Yes	2.36389	Yes	80	69.5	26.12	22.69	7.5	6.1	122	93	122	93	8.95	5.93	54.6102	71.16	2.69605	1.3617
228	Yes	No	3.24167	Yes	103	100	31.79	30.86	7.7	5.2	122.6	106	122.6	106	17.4	7.51	105.101	62.8744	5.26726	1.96558
229	Yes	Yes	14.6722	Yes	80	73	26.12	23.84	7.4	6.2	113.7	98
230	Yes	Yes	3.44722	Yes	78.5	72	24.92	22.72	6.1	5.4	128.7	105
231	Yes	Yes	4.03611	Yes	80	81.1	28.01	28.4	6.9	5.7	100.91	95
232	Yes	Yes	15.3556	Yes	73.7	65	27.88	24.59	6.4	5.6	119.2	90
233	Yes	No	3.2	Yes	117.8	87.6	50.99	35.54	5.7	5.2	98	77	98	77	15.16	3.83	155.931	98.4857	3.66835	0.728173
234	Yes	Yes	8.03056	Yes	67	61	25.22	22.96	6.1	5.7	99	100.1	99	100.1	19.3	9.9	193	96.0647	4.71778	2.44689
235	Yes	No	2.43611	Yes	54	52	24	23.11	8.2	6	144	122.2	144	122.2	11.2	4.38	49.7778	26.6351	3.98222	1.32157
236	Yes	Yes	2.81667	Yes	73	65.5	32.02	28.73	6.7	6.1	98	101
237	Yes	Yes	8.16111	Yes	80	71	34.4	30.53	7	6	169	131.4	169	131.4	9.86	7.95	33.4868	41.8421	4.11442	2.57933
238	Yes	Yes	3.01389	Yes	67.6	62.4	27.43	25.32	6.1	5.7	109	100.8
239	Yes	Yes	3.12222	Yes	69	64.5	25.34	23.69	12.4	5.1	95	86	95	86	4.9	5.7	55.125	89.2174	1.14938	1.21037
240	Yes	Yes	2.06111	Yes	81	80	24.19	23.89	13.6	6.2	158.1	103.6	158.1	103.6	4.46	8.7	16.8833	77.1429	1.74105	2.22548
241	Yes	Yes	7.39167	Yes	81	78.6	29.39	28.18	9.67	6.1	96	111.9	96	111.9	10.33	18.8	112.691	138.405	2.44859	5.19437
242	Yes	Yes	20.6972	Yes	131	118	54.53	49.12	6.6	5.8	109	123.17	109	123.17	13.5	4.65	105.652	27.8212	3.63333	1.41417
243	Yes	Yes	2.49444	Yes	76.5	69	28.93	26.1	11	5.8	126	130
244	Yes	Yes	3.67222	Yes	98.8	78.5	42.76	33.98	8.1	5.7	168	113	168	113	10.2	4.2	34.9714	30.24	4.23111	1.17185
245	Yes	Yes	13.3389	Yes	70	65	30.3	28.13	6.4	6.4	106	123	106	123	22.9	14.48	191.721	86.88	5.99358	4.39763
246	Yes	Yes	5.65556	Yes	66.6	57.4	30.41	26.21	7.6	5.9	92	125.6	92	125.6	7.44	3.45	92.3586	19.8403	1.69007	1.06993
247	Yes	No	1.76111	Yes	54	47	25.68	22.35	6.6	5.6	102	95	102	95	5.4	7.1	49.8462	79.875	1.36	1.66543
248	Yes	Yes	6.47778	Yes	68	63	28.34	26.26	7.9	6.4	144	116	144	116	5.47	6.27	24.3111	42.5887	1.94489	1.79585
249	Yes	No	10.5139	Yes	75	74	25.06	24.73	5.9	6.1	99.1	100	99.1	100	4.35	6.42	43.3795	62.4649	1.06441	1.58519
250	Yes	Yes	2.34722	Yes	86	79	28.08	25.8	9.6	5.9	115	93.7	115	93.7	17.02	8.4	117.831	98.5016	4.83284	1.94341
251	Yes	Yes	2.71944	Yes	75.8	72.7	25.62	24.57	7.8	6.4	98	98	98	98	7.92	5.53	81.4629	56.88	1.91644	1.33812
252	Yes	Yes	7.2	Yes	71.2	73.4	25.84	26.64	8.15	6.2	95	118.36
253	Yes	Yes	2.50556	Yes	109.6	96	32.73	28.67	6.3	4.7	135.3	107.9	135.3	107.9	41.6	44.4	207.137	355.991	13.8975	11.829
254	Yes	No	1.99444	Yes	78.7	74	32.34	30.41	6.6	6.1	115.7	104	115.7	104	9.64	7.41	65.852	65.0634	2.75395	1.90281
255	Yes	Yes	5.50833	Yes	59	58	23.63	23.23	5.6	5.7	129	109.54	129	109.54	13.1	6.29	71.4545	48.6549	4.17259	1.70125
256	Yes	No	3.6	Yes	81	82	27.38	27.72	6.1	6.4	123	132	123	132	7.12	8.31	42.72	43.3565	2.16237	2.70844
257	Yes	Yes	2.74444	Yes	103	90	37.83	33.06	7.7	6	167	112.34
258	Yes	No	13.0222	Yes	75	72	27.55	26.45	7.3	6.4	138	111
259	Yes	No	4.53056	Yes	75	70.8	24.21	22.86	8	6.2	114	124.3	114	124.3	9.01	8.66	63.6	50.8581	2.53615	2.65787
260	Yes	Yes	3.425	Yes	53.5	45.1	23.78	20.04	9.5	5.7	202	102
261	Yes	No	2.86389	Yes	82	78	29.19	27.77	6.7	6.4	102.3	112	102.3	112	6.63	6.05	60.7328	44.449	1.67469	1.67309
262	Yes	Yes	2.18333	Yes	60	56	24.34	22.72	6.5	6	114	92
263	Yes	Yes	2.33333	Yes	71.7	63	30.87	27.13	6.2	5.3	116.93	117.7
264	Yes	Yes	4.52222	Yes	67	67	29	29	7.2	6.2	138.69	73.4
265	Yes	Yes	3.69722	Yes	86	68.5	29.76	23.7	6	5.4	102.1	83
266	Yes	Yes	4.71667	Yes	85	74.5	26.23	22.99	6	5.5	94.7	78
267	Yes	Yes	2.425	Yes	73	67	26.81	24.61	6.8	6	94.6	90
268	Yes	Yes	1.46667	Yes	72	65.8	24.34	23.04	7.1	5.5	106.2	96.6	106.2	96.6	10.25	9.39	85.4167	100.607	2.68778	2.23969
269	Yes	Yes	13.4111	Yes	80	74	25.54	23.62	6.6	5.9	124	103
270	Yes	Yes	3.57222	Yes	85.5	74.3	28.57	25.41	7.4	5	84.5	103.9	84.5	103.9	6.15	9.69	102.977	85.291	1.28315	2.4859
271	Yes	Yes	6.36667	Yes	86	71	27.76	22.92	8.3	5.6	146.05	91.19
272	Yes	No	2.51944	Yes	79	75	26.4	25.06	6.6	5.9	126.1	106.5	126.1	106.5	6.38	4.96	36.3994	41.0483	1.98646	1.3043
273	Yes	No	3.22222	Yes	72	75	28.48	29.67	6.1	6.2	108.7	115.9	108.7	115.9	19.53	36.41	153.847	247.781	5.24176	10.4196
274	Yes	Yes	5.92222	Yes	65.7	61.1	23.42	21.78	5.9	5.6	108	99	108	99	10.2	4.9	81.6	49	2.72	1.19778
275	Yes	Yes	20.6111	Yes	67	60.1	29.78	26.71	7.1	6.1	160.9	131.4	160.9	131.4	11	5.2	40.4494	27.3684	4.37012	1.68711
276	Yes	Yes	1.64722	Yes	76	59	27.92	21.67	6.86	4.8	96.98	88	96.98	88	10.11	3.03	107.11	43.632	2.42091	0.65837
277	Yes	Yes	10.9833	Yes	81.5	74	24.34	22.1	6.4	5.6	133.3	122.3
278	Yes	Yes	4.44444	Yes	71	67	23.81	22.46	7	6.1	138.2	109.4
279	Yes	No	3.56944	Yes	124	107	40.49	35.34	6.9	6.1	134.3	110
280	Yes	Yes	2.84167	Yes	65	60	23.31	21.51	8.2	5.7	125	105
281	Yes	Yes	5.78056	Yes	86.5	72	32.73	25.51	7	6	84	106	84	106	10.7	7.1	183.429	59.4419	2.21926	1.85827
282	Yes	Yes	8.25278	Yes	62	55	25.81	22.89	7.9	6.4	132	105.94
283	Yes	Yes	3.675	Yes	70.3	65	25.21	23.31	8.2	5.7	118.43	119	118.43	119	4.07	5.15	26.4333	33.1071	1.19015	1.51321
284	Yes	Yes	3.42222	Yes	81	71	25.56	22.41	9.5	5.6	115	93	115	93	15.9	13.8	110.077	165.6	4.51481	3.16889
285	Yes	Yes	2.67222	Yes	73	68	26.49	24.09	5.5	5.1	113.1	102.8	113.1	102.8	9.5	10.5	68.2635	94.9749	2.65296	2.66519
286	Yes	Yes	5.7	Yes	77	77	24.3	24.3	9.6	5.6	257.8	116.12	257.8	116.12	11.16	10.54	20.6242	71.4307	7.10382	3.02199
287	Yes	Yes	7.25278	Yes	61.4	58.5	23.69	22.57	6.4	5.9	108.2	126.02	108.2	126.02	6.57	5.01	52.3274	28.6195	1.75524	1.55891
288	Yes	Yes	3.13611	Yes	62.7	59	23.03	21.67	7.1	6	123.9	89.36	123.9	89.36	6.71	4.34	39.665	59.2716	2.05276	0.957586
289	Yes	Yes	3.73056	Yes	61.8	55.6	25.39	22.85	7.1	5.8	133.9	86.5	133.9	86.5	6.76	4.18	34.3244	64.034	2.23497	0.892765
290	Yes	Yes	16.3333	Yes	77.5	62	28.47	21.97	8.2	6.4	142.6	105	142.6	105	4.78	3.8	21.6181	32.5714	1.68303	0.985185
291	Yes	Yes	3.44722	Yes	61	57.5	24.59	23.18	8.7	5.9	91	121	91	121	8.45	9.7	108.643	60.2069	1.89864	2.89802
292	Yes	No	3.24722	Yes	70.5	63	31.33	28	8.8	6.3	153	127	153	127	13.4	18.83	53.6	105.919	5.06222	5.90472
293	Yes	Yes	21.9778	Yes	89.6	60.1	32.91	22.08	7.3	6	99	82.87
294	Yes	No	1.70278	Yes	71	61.4	27.73	23.98	8	6.3	138.9	104.7	138.9	104.7	5.4	4.3	25.6126	37.1223	1.852	1.11163
295	Yes	No	4.27222	Yes	63.2	60.8	24.69	23.75	7.3	6.3	105	102	105	102	10.4	14.2	89.1429	131.077	2.6963	3.5763
296	Yes	No	2.13056	Yes	83	86	25.62	26.54	5.6	5.8	99	110.4
297	Yes	No	1.62778	Yes	88	83	29.4	29.41	7.1	6.3	131	117	131	117	18.3	40.32	96.8824	268.8	5.91926	11.648
298	Yes	Yes	4.69444	Yes	94	84	33.71	30.12	8	5.4	120	154	120	154	22.95	13.57	144.947	53.6835	6.8	5.15995
299	Yes	Yes	10.4111	Yes	76	66.5	31.23	27.33	5.4	5.3	89	95.7	89	95.7	4.97	5.32	68.8154	58.5688	1.09217	1.2571
300	Yes	Yes	12.8944	Yes	79.5	79	24	23.85	6.6	6.4	88	117.65
301	Yes	Yes	4.97778	Yes	77	69.5	26.03	23.49	6.8	5.9	146	125
302	Yes	Yes	7.18611	Yes	59	56	23.63	22.43	7.3	6.4	114	80.52	114	80.52	24.19	7.35	170.753	151.027	6.80904	1.46129
303	Yes	Yes	9.99444	Yes	100	80	37.64	30.11	6.5	4.8	128.5	98	128.5	98	19.1	7.06	104.977	72.6171	6.06012	1.70835
304	Yes	Yes	2.36389	Yes	82	72.1	27.72	24.37	8.3	6	119	115	119	115	7.6	5.13	48.8571	35.5154	2.23309	1.45667
305	Yes	No	3.35278	Yes	77	68.7	27.41	24.46	6.4	5.9	118	96	118	96	7.25	6.15	47.4545	67.0909	2.11235	1.45778
306	Yes	No	2.71389	Yes	80	72	26.73	24.06	7	6.2	104.82	95.7
307	Yes	No	2.74167	Yes	69	61.5	25.97	23.15	8.1	6.1	198	103	198	103	11	5.23	29.3333	47.07	5.37778	1.3301
308	Yes	Yes	2.71667	Yes	81	80	26.45	26.12	7.5	6.2	99.8	92.06	99.8	92.06	14.3	9.23	139.891	114.343	3.5238	2.09806
309	Yes	No	1.175	Yes	74.3	72	32.59	30.76	6.4	5.6	128.1	120.42	128.1	120.42	18.2	31	100.645	194.357	5.75659	9.21733
310	Yes	Yes	2.225	Yes	69.6	70	23.53	23.66	10	5.6	118.82	120
311	Yes	No	5.14444	Yes	93	79	31.8	27.02	8.3	6.3	167.6	126.4	167.6	126.4	12.54	11.2	43.1587	63.5962	5.18939	3.49551
312	Yes	Yes	14.2694	Yes	66.9	61.1	27.49	25.11	6	5.8	93	88
313	Yes	Yes	5.25278	Yes	80	84	28.69	30.12	8.9	5.6	218	83	218	83	18	4.13	41.8065	74.34	9.68889	0.846395
314	Yes	No	2.96389	Yes	90.1	84	28.44	26.51	9.4	6.3	184	110
315	Yes	Yes	3.61111	Yes	72	71.5	25.82	25.64	5.4	6.4	91	131
316	Yes	No	0.85	Yes	74	69.7	28.91	27.23	7.78	6.2	180.72	97.53	180.72	97.53	8.7	10.08	26.6055	105.091	3.88213	2.42741
317	Yes	Yes	4.26944	Yes	99.6	93	40.41	37.73	6.6	6.1	126	119
318	Yes	No	1.11667	Yes	86.1	71.1	31.25	25.8	7.2	5.6	161	110	161	110	11.2	6.61	41.1429	50.6298	4.45235	1.79531
319	Yes	No	0.961111	Yes	80	70	36.03	31.53	6.1	5.6	117.66	79.8	117.66	79.8	9.72	7.83	64.0176	167.786	2.82384	1.5428
320	Yes	No	2.15278	Yes	64.9	61.7	25.67	24.41	6.7	5.8	116	115
321	Yes	Yes	4.60278	Yes	84.3	70	30.01	26.38	8.8	5	161.1	103.9	161.1	103.9	11.6	6.62	42.5688	58.2689	4.61422	1.69832
322	Yes	No	0.866667	Yes	70	61.5	26.7	23.43	6.8	5.9	115.1	96	115.1	96	33.59	7.1	232.1	77.4545	9.5462	1.68296
323	Yes	Yes	10.9528	Yes	78.5	72	25.93	23.78	7.1	6.3	105	114	105	114	12.27	10.21	105.171	72.0706	3.18111	2.87393
324	Yes	Yes	3.43889	Yes	73	65	26.81	23.88	6.5	5.1	132.5	87.43	132.5	87.43	11	13.7	56.9784	201.883	3.59877	2.95751
325	Yes	No	1.52222	Yes	73.1	64.6	25	22.09	5.8	5.4	97.36	93.2	97.36	93.2	3.38	4.37	35.4133	52.0927	0.812535	1.00564
326	Yes	Yes	10.9861	Yes	80.6	80.9	28.56	28.33	5.7	5.2	107	88
327	Yes	Yes	2.24167	Yes	66.9	61.2	23.42	25.565	8.3	5.7	138.37	90	138.37	90	13.4	6.2	64.0042	82.6667	4.57817	1.37778
328	Yes	Yes	3.61667	Yes	78.7	74.5	24.84	36.9533	9	5.9	146	113	146	113	28.2	16.7	122.313	120.24	10.1659	4.65951
329	Yes	Yes	7.56389	Yes	80	73.5	30.3	27.83	6	6.2	115	125.3	115	125.3	7.98	5	55.2462	28.8925	2.26593	1.54691
330	Yes	Yes	2.36944	Yes	77.3	69	27.72	24.74	7.8	6.1	126	127	126	127	19.36	23.89	110.629	134.381	6.02311	7.49143
331	Yes	Yes	17.3472	Yes	84.4	73.5	28.2	24.56	7	6	60	109	60	109	13.7	5.06	-1644	39.6	2.02963	1.36183
332	Yes	No	2.18611	Yes	87.4	77.5	31.34	27.79	7	5.5	105.7	92
333	Yes	No	2.36667	Yes	72	65	24.34	21.97	7	5.8	107.3	88.8	107.3	88.8	4.12	3.01	33.4808	42	1.09155	0.65997
334	Yes	Yes	4.03056	Yes	75	73.9	26.26	25.87	5.5	5.5	86	85	86	85	2.02	2.02	31.6174	33.0545	0.428938	0.423951
335	Yes	Yes	9.60278	Yes	75	67.1	28.23	25.25	7.1	5.5	118.2	107.8	118.2	107.8	12.1	5.46	78.913	43.875	3.53141	1.4533
336	Yes	No	2.66944	Yes	82	69	30.86	25.97	6.7	5.9	136.3	82.7	136.3	82.7	14.5	5.65	71.2142	103.249	4.87988	1.15372
337	Yes	Yes	5.31389	Yes	70.6	64.5	24.72	22.58	5.9	5.7	111	108	111	108	8.64	20.23	64.8	161.84	2.368	5.39467
338	Yes	No	3.03333	Yes	77.5	73	25.89	24.39	7.1	6.2	113	87.8	113	87.8	4.86	5.17	34.992	75.0484	1.356	1.1208
339	Yes	Yes	3.32778	Yes	92	81.9	33.79	30.08	8.6	5.8	128	89	128	89	28.1	21.3	155.631	294.923	8.88099	4.68074
340	Yes	Yes	2.08611	Yes	78	75	24.62	23.67	7.3	6.2	113.9	115.3
341	Yes	Yes	3.01389	Yes	59	53	24.59	22.08	8	5.9	176.2	98	176.2	98	28.66	10.2	91.1449	104.914	12.4689	2.46815
342	Yes	No	3.94722	Yes	101	106	31.17	32.72	6	6.3	122	130	122	130	18.8	22.9	114.712	123.045	5.66321	7.35062
343	Yes	Yes	4.79444	Yes	87	82	30.82	29.05	5.49	5.16	84	75	84	75	8.17	8.7	140.057	261	1.69452	1.61111
344	Yes	Yes	4.17778	Yes	79	70	33.75	29.9	6.9	6.3	131	119
345	Yes	Yes	10.1278	Yes	64	58.1	25.64	23.27	6.8	6.1	99	110
346	Yes	No	2.59167	Yes	88	85	27.77	26.83	6.4	6	121.1	114	121.1	114	21.1	34.5	130.74	243.529	6.30916	9.71111
347	Yes	Yes	14.2222	Yes	74	71	23.41	22.46	7.6	5.8	124	135.46	124	135.46	6.51	5.25	38.4197	26.0834	1.99319	1.75596
348	Yes	No	3.03056	Yes	73	62.8	27.82	23.93	8	5.8	143.7	92.9	143.7	92.9	22.3	13.7	99.4796	164.95	7.91237	3.14254
349	Yes	No	2.97778	Yes	78	77.3	24.07	23.86	6.4	6.3	110.94	103.64	110.94	103.64	2.33	3.82	17.4969	33.8386	0.638247	0.977543
350	Yes	Yes	5.56111	Yes	79.1	75	32.09	30.27	5.4	6.1	92.47	85
351	Yes	Yes	33.9361	Yes	73	61.6	27.64	23.33	9.9	5.4	149.2	129
352	Yes	Yes	5.10278	Yes	96	86	35.26	30.84	6.5	6.1	124.2	116	124.2	116	24	13.7	141.176	93.0566	7.36	3.92395
353	Yes	Yes	2.01111	Yes	66	54.2	29.33	23.77	7.1	5.7	136.97	108.44	136.97	108.44	3.45	3.1	16.7906	24.5599	1.16678	0.830035
354	Yes	Yes	7.34722	Yes	81.5	75.6	33.92	31.47	6.6	6.4	118	124	118	124	12.2	18.1	79.8545	106.82	3.55457	5.54173
355	Yes	Yes	10.0194	Yes	60	53	24.34	21.5	7.4	6	190.12	108.73	190.12	108.73	6.53	2.03	18.4928	15.9808	3.06539	0.544992
356	Yes	Yes	14.6139	Yes	78	76	24.07	23.46	8.2	6.4	182.3	148.5	182.3	148.5	8.45	7.46	25.4987	31.4105	3.80354	2.73533
357	Yes	Yes	4.925	Yes	72	67	27.78	26.84	6.6	6.4	105	88	105	88	8.28	9.71	70.9714	139.824	2.14667	2.10983
358	Yes	Yes	3.38056	Yes	62.4	55.6	25.97	22.85	7.1	6.4	100.2	112.22	100.2	112.22	6.1	9.8	59.0323	71.6782	1.50919	2.71545
359	Yes	Yes	12.8389	Yes	78.9	73.7	24.96	23.31	6.3	6.2	107.5	104.8	107.5	104.8	12.1	11.4	97.8876	98.1818	3.21173	2.94993
360	Yes	Yes	5.86667	Yes	93	93.4	35.44	34.79	7.1	6.2	127	102.19	127	102.19	21.5	15.54	120.938	142.751	6.74198	3.92107
361	Yes	Yes	6.02222	Yes	83.6	76	29.27	26.61	6	5.9	95	89	95	89	9.18	12.02	103.275	166.431	2.15333	2.64143
362	Yes	Yes	16.0806	Yes	80.6	80.6	30.71	30.71	6.9	5.8	152	108	152	108	9.82	3.33	39.7213	26.64	3.68553	0.888
363	Yes	Yes	12.3361	Yes	76.5	63.1	29.88	24.65	6.4	6	137.1	111.12	137.1	111.12	15.7	5.6	76.2753	41.8953	5.31474	1.53647
364	Yes	No	1.64444	Yes	81	80	26.75	26.42	7	5.9	127	119	127	119	10.9	10	61.3125	64.2857	3.41802	2.93827
365	Yes	Yes	2.78333	Yes	95	90	32.87	31.14	9.7	6.4	195.4	136.5	195.4	136.5	21.31	45.5	57.9426	222.857	10.2814	15.3352
366	Yes	Yes	2.825	Yes	72	72	26.45	26.45	6.4	6.08	101	105.9
367	Yes	No	3.2	Yes	89	83	25.89	24.15	5.6	5.4	126.9	138	126.9	138	10.7	17.7	60.2817	84.96	3.35267	6.03111
368	Yes	Yes	8.26944	Yes	66	59	27.12	24.24	6.7	5.9	93.7	115.79	93.7	115.79	1.82	2.98	21.342	20.322	0.421072	0.851986
369	Yes	Yes	7.00833	Yes	69	65.6	23.32	22.17	6.3	5.4	141	133.18	141	133.18	10.75	2.66	49.6154	13.6449	3.74259	0.874713
370	Yes	No	3.69444	Yes	75	70	29.3	27.34	7.4	6.4	105.5	122.4	105.5	122.4	8.89	6.24	75.3035	37.8182	2.31579	1.88587
371	Yes	No	2.69722	Yes	104	87.5	42.74	35.95	6.6	5.3	128.02	102.48	128.02	102.48	11.5	5.93	63.6727	54.0729	3.63514	1.50051
372	Yes	Yes	1.52778	Yes	71	66.5	27.1	25.34	9.9	6.3	113	114.23	113	114.23	5.92	4.96	42.624	34.8546	1.65175	1.39896
373	Yes	Yes	1.7	Yes	61	61	24.75	24.75	6.2	6.1	105.1	88.8	105.1	88.8	2.89	3.05	24.7126	42.5581	0.749973	0.668741
374	Yes	Yes	14.25	Yes	69	65.4	23.6	22.37	6.8	6.2	113.3	102.1
375	Yes	Yes	7.61111	Yes	72	72.1	26.13	26.16	8	5.9	105	134	105	134	5.66	3	48.5143	15.2113	1.46741	0.992593
376	Yes	Yes	9.5	Yes	67.9	54	28.26	22.19	8.1	6.2	103	96.7	103	96.7	10.5	4.45	94.5	47.5371	2.67037	1.06251
377	Yes	No	3.29444	Yes	77	66	25.52	21.87	6.7	5	113.9	88.6	113.9	88.6	10.3	7.81	72.8487	109.828	2.89672	1.70856
378	Yes	Yes	13.0889	Yes	75	67	25.06	22.39	7.3	6	123.6	133.4
379	Yes	Yes	25.1139	Yes	66.7	70.7	25.73	27.28	5.6	5.9	80.2	104	80.2	104	2.43	3.42	50.8605	30.0293	0.4812	0.878222
380	Yes	Yes	7.60278	Yes	98	63.7	32.86	21.36	7.2	5.4	102.2	92.9	102.2	92.9	8.6	4.69	78.9796	56.4682	2.17017	1.0758
381	Yes	Yes	5.11667	Yes	51	52	23.28	23.74	7	6.2	157.1	133.37	157.1	133.37	8.15	6.96	31.1796	35.6061	3.1614	2.29199
382	Yes	Yes	10.6056	Yes	71.9	70.5	24.88	24.39	6.5	5.2	115.3	98	115.3	98	3.35	2.52	23.0593	25.92	0.953716	0.609778
383	Yes	Yes	9.09444	Yes	86.5	76.5	28.9	25.56	6.7	6	92	104	92	104	9.29	5.9	115.324	51.8049	2.11032	1.51506
384	Yes	Yes	7.15833	Yes	78	73	24.07	23.04	8	6.2	136.6	117.28	136.6	117.28	9.26	8.86	45.2935	58.762	3.12325	2.56568
385	Yes	Yes	19.6611	Yes	81	72.1	29.75	26.48	6.9	6.4	118	134	118	134	25.4	9.1	166.255	46.1408	7.40049	3.01086
386	Yes	Yes	3.80556	Yes	70	61.5	27.9	24.64	9.5	5.7	180.2	112.01	180.2	112.01	16.3	8.31	50.0683	61.0406	7.25249	2.29828
387	Yes	Yes	1.84444	Yes	69	69	23.24	23.13	10.9	5.7	117	95.4
388	Yes	No	4.28056	Yes	84	80	26.81	25.54	5.8	4.8	122.8	111.2	122.8	111.2	26.4	11.1	158.93	82.9046	8.00474	3.0477
389	Yes	Yes	11.0111	Yes	72	70.5	23.24	22.76	6.5	6	103.8	111.5	103.8	111.5	3.81	4	33.6176	29.6907	0.976489	1.10123
390	Yes	Yes	5.33889	Yes	70	59	28.22	23.78	7.7	6.2	152	123.1	152	123.1	6.4	1.86	25.8876	11.1414	2.40198	0.565348
391	Yes	No	2.76944	Yes	100.9	68.2	42.05	28.42	6.9	5.1	126	90
392	Yes	No	1.84722	Yes	109	93	44.2	37.73	6.2	5.5	110.2	98	110.2	98	15.3	11.21	116.695	115.303	4.16311	2.71254
393	Yes	Yes	2.18889	Yes	66.5	63.3	24.43	23.25	7.4	5.2	146	100	146	100	5.2	3.4	22.5542	33.0811	1.87457	0.839506
394	Yes	No	3.24444	Yes	58	60	27.66	28.62	7.2	6.3	128	114	128	114	19.78	22.61	109.551	159.6	6.25146	6.3643
395	Yes	Yes	3.49444	Yes	71.5	67.3	25.64	24.13	6.1	6.2	128.7	123.2	128.7	123.2	7.17	10.71	39.2877	64.0465	2.27847	3.25796
396	Yes	Yes	8.69722	Yes	74	71	26.22	25.16	7.4	5.5	101	116.79	101	116.79	4.73	4.6	44.8105	30.7864	1.17958	1.3265
397	Yes	Yes	5.55278	Yes	80	67.2	28.69	24.1	8.4	5.9	106.6	91.7	106.6	91.7	6.8	4.5	56.1468	56.446	1.78983	1.01889
398	Yes	No	3.03056	Yes	61	60	24.44	24.03	6.8	5.5	141.72	99.07
399	Yes	Yes	2.67222	Yes	78	68.5	25.47	22.37	6.7	6.4	116	108
400	Yes	Yes	3.21111	Yes	91.6	80	39.65	34.63	6.3	5.7	117	101
401	Yes	Yes	2.97222	Yes	80	74.3	26.42	24.54	7.3	6.1	106	119	106	119	14.34	8.4	120.056	54	3.75319	2.46815
402	Yes	Yes	9.33333	Yes	68	63	23.81	22.06	7.3	6	146.2	102.52	146.2	102.52	6.58	4.83	28.4712	43.998	2.3753	1.22265
403	Yes	No	11.1972	Yes	73	71.3	24.68	24.1	5.6	5.9	109.8	108
404	Yes	No	2.00833	Yes	64.6	62	24.31	23.34	7.2	5.9	108.8	128.49	108.8	128.49	14.4	10.08	113.188	55.41	3.86844	3.19797
405	Yes	Yes	3.11111	Yes	70.8	75	25.39	26.89	5.9	6.3	102	114.7	102	114.7	13	17.6	120	122.553	3.27407	4.98449
406	Yes	No	12.3528	Yes	77	72	26.96	25.21	6.8	5.6	126	107	126	107	10.7	13.1	61.1429	107.182	3.32889	3.46099
407	Yes	Yes	7.61944	Yes	71	65	26.72	24.46	6.9	6.4	117	119
408	Yes	Yes	13.2667	Yes	79	69	25.8	22.53	7	6.1	139	106.19	139	106.19	16.6	3.42	78.6316	28.5066	5.69728	0.896716
409	Yes	Yes	9.67222	Yes	97	78	34.37	27.64	7.4	6.1	161.5	122
410	Yes	Yes	18.05	Yes	78	78	27.64	27.64	6.6	5.5	119.9	91	119.9	91	3.11	5.28	19.6766	67.8857	0.920714	1.18637
411	Yes	Yes	1.5	Yes	84	76.9	32.81	30.04	7.6	5.8	144	101	144	101	19.3	16.4	85.7778	155.368	6.86222	4.08988
412	Yes	Yes	8.5	Yes	72	69	25.82	24.74	6.9	5.9	96	101.3	96	101.3	2.14	5.3	23.3455	49.8172	0.507259	1.32565
413	Yes	No	3.40278	Yes	70	64	23.66	21.63	6.4	5.9	110	90	110	90	1	1	7.65957	13.3333	0.271605	0.222222
414	Yes	No	1.175	Yes	97	90	36.06	33.46	6.6	5.3	97.08	89
415	Yes	Yes	7.9	Yes	88.5	79	29.91	26.7	6.5	5.5	96.1	85	96.1	85	19.1	12.2	207.734	199.636	4.53212	2.56049
416	Yes	Yes	7.71389	Yes	90	68	36.05	27.24	6.1	5.8	110	110	110	110	7.5	15.9	57.4468	121.787	2.03704	4.31852
417	Yes	Yes	14.6722	Yes	57	53	25.33	23.56	6.5	5.9	82.4	100.53	82.4	100.53	5.4	4.93	100.206	47.2902	1.09867	1.22374
418	Yes	Yes	21.2	Yes	59.6	56.5	23.87	22.63	6.7	5.6	127	124	127	124	5.87	4.04	33.0188	23.8426	1.84072	1.23694
419	Yes	Yes	3.28056	Yes	72.6	64.9	24.4	21.81	11.5	5.6	295	105
420	Yes	Yes	11.8139	Yes	64	61	24.39	23.24	12.6	5.9	106	113	106	113	8.89	11.2	74.4279	80.64	2.32677	3.12494
421	Yes	Yes	4.00278	Yes	61	52	23.83	20.31	6.4	5.3	110.79	101.75	110.79	101.75	7.2	4.19	54.2373	38.9265	1.9696	1.05267
422	Yes	No	2.69444	Yes	92.9	79	41.34	35.16	6.3	5.2	108.3	100.65	108.3	100.65	18.1	13.7	143.841	130.996	4.84007	3.4047
423	Yes	Yes	9.72778	Yes	64	55.4	23.8	20.6	6.9	5.9	133	125.6
424	Yes	Yes	4.68611	Yes	82	73	28.04	24.96	8.5	6	119.5	104.01	119.5	104.01	5.61	6.14	35.7451	53.899	1.6553	1.57684
425	Yes	No	4.66667	Yes	87.5	76.5	31	27.1	6.9	6.1	155.2	115	155.2	115	17.3	4.32	67.5488	29.9077	6.62953	1.22667
426	Yes	No	5.11389	Yes	84	84	31.81	31.81	6.7	6	98.49	103.33	98.49	103.33	7.01	11.6	71.1074	103.546	1.70473	2.95958
427	Yes	Yes	3.325	Yes	68	64	24.98	23.51	6.18	6.2	106	145.3
428	Yes	Yes	2.59444	Yes	78.5	58.9	34.43	26.53	8	5.3	147	94.01	147	94.01	14.65	5.02	62.7857	58.278	5.31741	1.16526
429	Yes	Yes	9.58889	Yes	71	62	24.57	21.45	10.3	5.8	107	104
430	Yes	Yes	5.72778	Yes	80.4	72.6	27.5	24.83	6.5	5.7	81	107.98	81	107.98	10.3	10.4	206	83.237	2.06	2.77282
431	Yes	No	1.76667	Yes	72.1	66	25.64	23.47	6.7	5.8	148	115	148	115	7.68	13.2	32.5271	91.3846	2.80652	3.74815
432	Yes	No	2.70833	Yes	76	69.3	25.69	23.42	8.8	5.4	149	92.7
433	Yes	Yes	1.73056	Yes	63	58	23.14	21.3	7.8	5.6	129	91	129	91	10.4	7.2	56.7273	92.5714	3.31259	1.61778
434	Yes	No	10.8667	Yes	66.4	61.1	25.94	23.87	6.4	6	111	87.93	111	87.93	9.98	3.3	74.85	47.6534	2.73526	0.716467
435	Yes	Yes	2.36667	Yes	99.5	91	34.84	31.86	6.91	5.5	143.52	100	143.52	100	17.9	13.03	80.0298	126.778	6.34323	3.21728
436	Yes	Yes	1.24167	Yes	64	56	28.44	24.89	10.3	5.4	136.6	85
437	Yes	Yes	17.9944	Yes	72	53	31.58	23.24	9.8	5.9	173	99.65	173	99.65	13.3	2.36	43.5273	23.1814	5.68123	0.580677
438	Yes	Yes	6.40833	Yes	67	67.5	24.31	24.5	5.8	5.7	105	109.9	105	109.9	10.7	9.42	91.7143	72.307	2.77407	2.55619
439	Yes	No	0.691667	Yes	80	72	27.04	24.34	6.7	5.8	107	95	107	95	22.3	11.5	182.455	129.375	5.8916	2.69753
440	Yes	No	13.9889	Yes	85	83	34.31	35.46	6.1	5.6	106.23	77	106.23	77	14.2	9.35	118.251	240.429	3.72461	1.77765
441	Yes	Yes	16.0972	Yes	75.3	65.5	32.59	28.35	7.4	6.4	140.3	116.3
442	Yes	Yes	7.44722	Yes	82	76	30.12	27.92	7.5	6.3	133.8	113	133.8	113	10.86	8.81	55.2203	63.432	3.58782	2.4581
443	Yes	Yes	13.1667	Yes	56.7	54.6	23.91	21.6	5.6	5.8	94.2	85.1	94.2	85.1	3.29	4.57	37.9615	74.4434	0.76523	0.960264
444	Yes	Yes	6.43889	Yes	59.7	59.5	24.22	24.14	7.42	5.7	145.4	131
445	Yes	No	2.66111	Yes	79	74	24.93	23.89	6.7	5.7	126.5	99	126.5	99	24.7	25.65	140.031	256.5	7.71494	6.27
446	Yes	Yes	2.59722	Yes	93	75.5	31.44	25.52	10	5.1	96.3	101.12	96.3	101.12	13.6	4.95	147.027	46.7471	3.23378	1.23591
447	Yes	No	5.42778	Yes	72	68	24.34	22.99	7.2	5.4	138	94
448	Yes	No	1.65556	Yes	72	74	30.28	31.12	6.4	5.6	108	92
449	Yes	No	1.43056	Yes	64.5	56.7	24.46	21.34	6.6	5.2	114.03	95.68	114.03	95.68	6.59	4.82	46.4903	53.0967	1.85545	1.13871
450	Yes	No	1.62222	Yes	55	51.5	24.44	22.89	7	6.3	91	98	91	98	9.15	13.8	117.643	141.943	2.05593	3.33926
451	Yes	No	0.697222	Yes	108.1	85	32.63	25.66	7.1	5.2	130	91.2	130	91.2	41.3	6.05	221.91	77.234	13.2568	1.36237
452	Yes	No	9.69722	Yes	95.5	89	35.51	33.09	6.5	5.9	124	99	124	99	21.6	14.2	127.475	142	6.61333	3.47111
453	Yes	No	5.93611	Yes	98	86.4	35.95	31.7	8	6.2	156	96	156	96	16.87	14.39	65.3032	156.982	6.49807	3.41096
454	Yes	Yes	3.06667	Yes	67	59	27.36	24.09	6.58	5.7	107	105.38	107	105.38	13.6	10.6	111.273	90.0425	3.59309	2.75809
455	Yes	No	1.69722	Yes	64.8	67	23.8	24.61	8.2	5.8	120.6	100.03	120.6	100.03	8.59	4.49	53.6875	43.6511	2.55791	1.10897
456	Yes	No	3.40278	Yes	88	85	27.77	26.83	7	6	132.9	101.58	132.9	101.58	10.6	9.54	54.5923	89.0202	3.47837	2.39277
457	Yes	Yes	3.64722	Yes	56.7	50.8	25.54	22.88	6.9	5.9	158.6	122.2
458	Yes	Yes	2.45	Yes	75.3	68	25.45	22.99	9.4	5.3	156	90.46	156	90.46	13.5	10.7	52.2581	140.277	5.2	2.38993
459	Yes	Yes	2.36944	Yes	77.5	65.1	28.47	23.91	7.8	6.1	136	100
460	Yes	Yes	2.18333	Yes	75	64.5	27.89	23.98	12.5	5.8	120	112	120	112	13.9	10.19	87.7895	74.8653	4.11852	2.81798
461	Yes	Yes	2.32222	Yes	76	65.6	31.63	27.3	6.8	6.3	112	92	112	92	9.78	5.88	71.8531	72.9931	2.70459	1.3357
462	Yes	Yes	11.3306	Yes	62	65	25.15	26.37	7	6.4	129	114	129	114	23.2	14.5	126.545	102.353	7.38963	4.08148
463	Yes	No	1.74167	Yes	84.9	76.2	28.7	25.76	7.4	6.2	121	103	121	103	19	14	117.931	126	5.67654	3.56049
464	Yes	Yes	2.93611	Yes	82	67.9	30.12	24.94	9.3	5.1	209.1	112.49	209.1	112.49	9	4.2	22.1766	30.5516	4.64667	1.16656
465	Yes	Yes	7.62778	Yes	63	58.5	23.71	22.02	9.3	5.9	135.5	100	135.5	100	8.4	3.28	41.7103	31.9135	2.81037	0.809877
466	Yes	No	5.19167	Yes	72.2	64.2	26.52	23.58	6.9	6	113	120	113	120	23.23	14.28	167.256	90.1895	6.48146	4.23111
467	Yes	Yes	4.7	Yes	75	77	28.23	28.98	6.3	6.3	92	111	92	111	15.55	10.08	193.034	75.6	3.53235	2.76267
468	Yes	Yes	3.68611	Yes	89.5	87	26.01	25.28	6.1	6.1	99.3	124.6
469	Yes	No	3.86389	Yes	76	65	25.39	21.72	6	5.7	93	87.18	93	87.18	11.4	6.15	136.8	91.5633	2.61778	1.32384
470	Yes	Yes	2.78056	Yes	64.5	70	23.69	25.71	8.6	6.4	93	127.4	93	127.4	15.33	15.8	183.96	88.323	3.52022	4.97017
471	Yes	Yes	1.70833	Yes	90	78	28.73	24.9	12.7	5.9	231	102	231	102	6.14	5.09	13.1571	46.9846	3.50207	1.28193
472	Yes	Yes	14.3278	Yes	75	67	25.35	22.52	8.7	6	120	101	120	101	22.1	10.19	139.579	96.5368	6.54815	2.54121
473	Yes	Yes	5.575	Yes	61	60	24.75	24.34	6.8	6.4	125.6	136.73	125.6	136.73	2.55	3.04	14.6645	14.8433	0.790815	1.02632
474	Yes	No	5.58056	Yes	70	57.5	26.51	22.46	7.3	5.7	148.3	90.5	148.3	90.5	14.8	7.53	62.4619	98.5745	5.41936	1.68263
475	Yes	Yes	9.39444	Yes	86	74	27.14	23.36	7	6	144.2	126.6
476	Yes	Yes	23.3639	Yes	87	75.5	28.09	24.37	7.7	6.4	122	129	122	129	7.3	4.7	44.5424	25.6364	2.19901	1.49704
477	Yes	Yes	5.93056	Yes	77.5	75	28.12	27.22	8.8	6.2	202.8	87.5	202.8	87.5	75.37	12.5	194.086	183.673	37.7408	2.70062
478	Yes	Yes	3.25833	Yes	78	70	26.99	24.22	9	6.3	195.2	114.6	195.2	114.6	15.78	7.23	42.9713	50.4419	7.60557	2.04582
479	Yes	Yes	16.075	Yes	89	76	36.11	30.83	8.8	5	137	118.9	137	118.9	5.14	7.99	25.0054	51.4562	1.73872	2.34571
480	Yes	No	1.25	Yes	77	74.5	27.28	26.396	8.2	6.4	158.86	137	158.86	137	10.45	9.18	39.2447	44.6595	4.09898	3.10533
481	Yes	Yes	10.0972	Yes	74.6	60.2	29.14	23.52	6.7	5.6	104.7	78	104.7	78	11.9	4.39	102.734	105.36	3.07637	0.845481
482	Yes	Yes	8.94444	Yes	90	69.5	33.06	25.53	9.7	5.7	130	115.9
483	Yes	No	3.2	Yes	63.7	55.9	26.86	23.57	5.9	5.4	133.64	104	133.64	104	19.9	5.7	101.416	50.0488	6.56651	1.4637
484	Yes	Yes	5.7	Yes	65	59	28.13	25.54	6.2	6.3	99	112	99	112	7.29	2.92	72.9	21.4531	1.782	0.807506
485	Yes	Yes	1.99722	Yes	72	61.5	26.77	22.87	5.9	5.7	88	82	88	82	11.9	3.1	171.36	58.7368	2.58568	0.627654
486	Yes	Yes	6.16944	Yes	99.5	73	36.55	26.81	7.2	6.3	135.82	117.21
487	Yes	No	3.10556	Yes	65	60	25.08	22.31	8.8	5.2	139	73	139	73	8.9	5.6	42.1579	201.6	3.05457	1.00938
488	Yes	Yes	17.6972	Yes	98.5	85.5	29.09	24.98	6.8	5.9	124.9	102	124.9	102	11.2	8.25	65.1373	76.1538	3.45402	2.07778
489	Yes	Yes	10.6694	Yes	88	75	28.73	24.49	6.1	5.7	96.3	105	96.3	105	14.9	7.32	161.081	62.7429	3.54289	1.89778
490	Yes	Yes	4.775	Yes	79.5	69	30.29	26.29	7.1	5.5	122	93
491	Yes	Yes	7.64444	Yes	71.5	67	26.26	24.61	6.9	6	120.94	107.56
492	Yes	No	3.20833	Yes	85	75.5	31.99	28.42	6.5	5.4	105	97	105	97	36.58	14.55	313.543	154.059	9.4837	3.48481
493	Yes	Yes	4.94722	Yes	69	64.5	26.29	24.58	8.1	6.3	124	89	124	89	6.05	5.33	35.7049	73.8	1.85235	1.17128
494	Yes	Yes	1.98056	Yes	61	51	25.39	21.23	8.5	6	123.58	115
495	Yes	Yes	4.99722	Yes	84	71	27.12	22.92	5.9	5.7	78.81	99.2	78.81	99.2	11.01	7.83	250.702	77.8674	2.14246	1.91787
496	Yes	No	1.5	Yes	124	101.8	39.14	32.13	7.2	5.1	138	84
497	Yes	No	2.13889	Yes	108	98.3	39.67	36.11	7.4	6.1	120	103	120	103	12.2	5.3	77.0526	47.7	3.61481	1.3479
498	Yes	Yes	8.075	Yes	116	96	41.1	34.01	9.1	6.2	137.2	116.58
499	Yes	No	3.2	Yes	67.5	61.7	30	27.42	7.1	6.1	112	106.38	112	106.38	3.99	2.59	29.3143	21.4938	1.10341	0.680307
500	Yes	No	3.2	Yes	87	72	35.3	29.21	6.2	5.2	148.8	100.41	148.8	100.41	18.9	34.8	79.3007	334.884	6.944	8.62782
501	Yes	Yes	2.36389	Yes	67	58.5	24.61	21.49	6.3	6.3	96.9	122.9	96.9	122.9	4.94	6.5	52.4602	39.0651	1.18194	1.97247
502	Yes	Yes	3.02778	Yes	65.9	63	25.27	24.3	9.1	5.6	131	128
503	Yes	Yes	26.5944	Yes	63	64	23.71	24.09	7.3	5.3	94.9	96
504	Yes	Yes	6.97222	Yes	57	51	24.67	22.07	6.7	6.4	110.06	146.09
505	Yes	Yes	5.32222	Yes	67	64.5	25.22	24.28	6.9	6.4	96	96.19	96	96.19	6.07	3.55	66.2182	38.5056	1.43881	0.843147
506	Yes	Yes	13.65	Yes	59	55.7	23.34	22.03	6.4	5.8	102	127	102	127	18.2	7.32	168	41.175	4.5837	2.29541
507	Yes	Yes	8.65	Yes	83	65	34.11	26.71	8.3	6.1	119	94.54	119	94.54	7.59	4.48	48.7929	51.1351	2.23015	1.04578
508	Yes	No	2.15278	Yes	78	69.5	29.54	25.65	6.9	5.6	87	87
509	Yes	Yes	16.2833	Yes	95	70.5	33.66	25.28	8	5.2	143.7	73	143.7	73	19.2	7.63	85.6506	274.68	6.81244	1.37528
510	Yes	Yes	7.69444	Yes	64	61	23.8	22.68	7	5.9	126.2	70.02	126.2	70.02	13.6	14.7	77.4684	753.846	4.23783	2.54147
511	Yes	Yes	10.6139	Yes	65	53	28.13	22.94	10	5.8	137	108.2	137	108.2	7.28	5.59	35.4162	44.5221	2.46262	1.49343
512	Yes	Yes	9.2	Yes	86	75	30.47	26.57	7.5	5.8	99	115.3	99	115.3	7.2	7.23	72	49.7667	1.76	2.05832
513	Yes	No	3.65833	Yes	84	74	30.85	27.18	6.4	5.3	113.5	100
514	Yes	Yes	3.44167	Yes	74	68	30.02	27.59	11.6	5.5	97	86
515	Yes	Yes	6.69722	Yes	70	62	25.1	22.23	6	5.7	83	111
516	Yes	No	3.33611	Yes	86	81	35.8	33.28	6	6.3	128.4	114	128.4	114	14.4	13.07	79.2661	92.2588	4.56533	3.67896
517	Yes	No	1.69167	Yes	67.6	59	30.04	26.22	8	6.1	127	105	127	105	9.99	11	56.1938	94.2857	3.13267	2.85185
518	Yes	Yes	8.18611	Yes	85	76	26.83	24	11	5.8	271	119
519	Yes	Yes	9.3	Yes	93	93	29.68	29.42	6.4	5.1	116	89	116	89	15.67	6.71	106.438	92.9077	4.4882	1.47454
520	Yes	Yes	4.86389	Yes	70.5	70.5	24.39	24.4	6.5	6.1	139.2	100
521	Yes	No	5.51111	Yes	85	82.5	36.12	35.06	6.9	6.4	140.5	116	140.5	116	33.1	19.93	153.755	135.374	11.4828	5.70835
522	Yes	Yes	6.76944	Yes	67	66	23.18	22.84	5.9	5.8	118	123.3	118	123.3	4.96	4.36	32.4655	26.0299	1.44514	1.32738
523	Yes	Yes	2.91111	Yes	67.2	62.3	27.97	25.93	6.7	6	120.5	110.42	120.5	110.42	13.6	6.51	85.1478	49.4222	4.04642	1.7749
524	Yes	Yes	3.11111	Yes	63	63	25.56	25.56	6.2	6.2	77	89	77	89	13.9	23.2	357.429	321.231	2.64272	5.09827
525	Yes	Yes	11.5	Yes	73	70	24.68	23.66	9	6.1	174.4	126	174.4	126	7.35	3.69	23.7522	21.0857	3.16504	1.148
526	Yes	Yes	10.4194	Yes	81	68	28.7	24.09	6.2	6.1	137	104.9
527	Yes	Yes	3.23056	Yes	70	63	26.67	24.01	6.8	6.1	109	94
528	Yes	No	2.74167	Yes	82	69	29.76	25.04	7.5	6.3	149	111	149	111	22.7	7.57	95.0233	56.775	8.35136	2.07474
529	Yes	No	1.04722	Yes	69	62	23.88	21.45	9.2	4.7	268	94
530	Yes	No	5.00278	Yes	68.5	60.2	26.76	23.52	7.7	6.1	150.9	120.75	150.9	120.75	7.59	8.25	31.0853	51.4286	2.82798	2.45972
531	Yes	Yes	1.91389	Yes	65	62.5	25.39	24.41	5.7	5.8	119	108.57	119	108.57	10.7	4.85	68.7857	38.3147	3.14395	1.30016
532	Yes	No	1.9	Yes	68	60	25.91	22.86	6.8	5.5	79	100	79	100	10.93	5.12	245.925	49.8162	2.13202	1.2642
533	Yes	No	2.42222	Yes	88.6	77.4	36.41	31.8	6.8	5.1	103	89
534	Yes	No	1.85	Yes	85.2	76	30.19	26.93	6.8	5.4	112.3	77.1	112.3	77.1	13.2	9.8	96.3895	250.213	3.66015	1.86563
535	Yes	Yes	1.26389	Yes	78	73.6	26.06	24.59	6.7	5.9	106	119.2	106	119.2	13.24	12.24	110.847	78.4057	3.46528	3.60249
536	Yes	No	3.06667	Yes	81.5	79	26.07	25.27	8.5	6.1	201	131.92	201	131.92	7	5.83	18.2609	30.4527	3.47407	1.899
537	Yes	No	3.2	Yes	66.4	62	24.01	22.42	6.5	6	138	119.78
538	Yes	No	2.36944	Yes	73	71.8	32.02	31.49	6	5.7	93	85	93	85	9.18	10.1	110.16	165.273	2.108	2.11975
539	Yes	No	1.67222	Yes	79.4	72	30.63	27.78	7.1	6.1	70	113.75	70	113.75	9.03	10.36	464.4	73.4897	1.56074	2.90975
540	Yes	Yes	6.30278	Yes	71	65	24.28	22.23	6.6	6.4	117	120
541	Yes	Yes	8.50833	Yes	78.5	68	31.17	27	5.9	5.4	117	84
542	Yes	Yes	1.35	Yes	74.9	74.9	24.18	24.18	7.2	5.9	134	102.17	134	102.17	16.35	12.21	82.9014	112.219	5.40963	3.08024
543	Yes	Yes	14.3972	Yes	118	107	40.83	37.02	7	5.92	98.2	94	98.2	94	20.9	27.3	213.75	317.032	5.0676	6.3363
544	Yes	Yes	2.85278	Yes	130	117	41.12	37.01	10.4	6.2	255	123	255	123	33.6	18	63	108	21.1556	5.46667
545	Yes	No	4.775	Yes	67.2	67	24.1	24.02	6.8	5.7	115	97	115	97	15.1	16.75	104.538	177.353	4.28765	4.01173
546	Yes	Yes	6.35278	Yes	60	53.7	25.97	23.24	9.6	5.9	138.3	96	138.3	96	15.1	5.03	72.1912	54.8727	5.15637	1.1923
547	Yes	No	2.51944	Yes	98	91	32.86	30.51	6.5	6	120	88	120	88	9.52	4.85	60.1263	69.84	2.82074	1.05383
548	Yes	Yes	5.58333	Yes	88	77	27.77	24.3	7.1	5.9	110	112	110	112	16.5	8.06	126.383	59.2163	4.48148	2.22894
549	Yes	Yes	4.28333	Yes	67.5	73	23.92	25.26	5.3	5.9	92	102	92	102	13.82	13.82	171.559	127.569	3.13936	3.48059
550	Yes	Yes	3.41944	Yes	91.9	67	36.4	26.5	6.1	5.8	97.6	87.8	97.6	87.8	5.62	4.2	58.474	60.9677	1.35435	0.910519
551	Yes	No	1.02222	Yes	93.4	72.5	39.38	30.57	7.1	5.6	144	119	144	119	17.1	9.97	76	64.0929	6.08	2.92946
552	Yes	Yes	3.28333	Yes	77	64.6	35.15	29.49	7.78	6	152	100	152	100	13.1	11	52.9888	107.027	4.91654	2.71605
553	Yes	Yes	3.35556	Yes	88.3	78.5	27.93	24.83	8.6	5.8	156.5	76
554	Yes	Yes	4.58889	Yes	71	73	26.08	26.81	6	6.1	91.6	116.2	91.6	116.2	6.95	7.3	87.4825	49.3985	1.5719	2.09447
555	Yes	Yes	1.65278	Yes	104.9	86	31.67	26.11	6.4	4.7	89	94
556	Yes	Yes	1.00278	Yes	83	75	35	31.62	6.9	5.7	101.4	84.2	101.4	84.2	29.16	18.15	273.375	308.208	7.3008	3.77341
557	Yes	Yes	1.86667	Yes	58	53	24.46	22.35	6.5	6.2	112	110	112	110	5.21	4.9	38.2776	37.5319	1.44079	1.33086
558	Yes	Yes	8.06111	Yes	67	64.5	29.38	28.29	6.7	6	100	122.8	100	122.8	5.6	9.31	54.4865	56.0468	1.38272	2.82288
559	Yes	Yes	8.80278	Yes	94.1	88	33.34	31.18	7.7	6.2	150.3	118.2	150.3	118.2	10	13	41.2371	84.7826	3.71111	3.79407
560	Yes	Yes	14.0972	Yes	62	56.8	23.34	21.38	7.5	5.8	87	96.5	87	96.5	5.47	1.77	82.05	19.0209	1.17504	0.421741
561	Yes	Yes	20.25	Yes	70.5	72.1	25.28	25.85	5.9	5	113	113
562	Yes	No	4.10278	Yes	96	87	29.3	26.56	8.1	5.9	158	108.4	158	108.4	12.6	7.22	47.7474	57.2511	4.91556	1.93246
563	Yes	No	6.71944	Yes	81.5	74.5	32.65	29.84	6.27	5.8	109.61	97.6	109.61	97.6	18.03	7.05	139.258	73.3526	4.87967	1.69896
564	Yes	Yes	8.08889	Yes	72	64.5	28.84	25.84	8.2	6.1	126	93	126	93	11	7.32	62.8571	87.84	3.42222	1.68089
565	Yes	Yes	9.40833	Yes	78.5	69.5	25.93	23	8	6	132.9	103.4	132.9	103.4	8.6	3.6	44.2918	32.0792	2.82207	0.919111
566	Yes	Yes	4.60278	Yes	78	65.5	29	24.35	7.1	5.6	127	99
567	Yes	No	1.50278	Yes	72.7	73.1	28.05	28.2	7.1	5.4	144.7	102
568	Yes	Yes	4.78056	Yes	87	75.5	33.15	28.07	7.1	5.1	155.3	112.79	155.3	112.79	9.74	3.46	37.9892	25.0171	3.73487	0.963589
569	Yes	Yes	1.86667	Yes	85	72	26.09	22.1	6.7	5.93	112	94	112	94	34.3	16.7	252	193.935	9.48543	3.87605
570	Yes	Yes	8.19722	Yes	73	66	24.68	22.31	6.8	6.2	114	83	114	83	15.45	6.53	109.059	117.54	4.34889	1.33825
571	Yes	Yes	6.19444	Yes	88	76.5	27.77	24.14	7	5.7	118	107
572	Yes	Yes	10.5611	Yes	70.2	63	27.42	24.01	7	6.2	90.21	140.49	90.21	140.49	5.56	3.08	73.5612	14.3089	1.23844	1.06842
573	Yes	Yes	6.64444	Yes	70.5	64	30.92	28.07	7	5.9	106.9	94.1	106.9	94.1	8.94	7.2	73.3121	83.3441	2.35972	1.67289
574	Yes	Yes	1.12778	Yes	73	74.5	26.49	27.04	5.8	5.6	113.2	114.4	113.2	114.4	4.19	10.94	30.0478	76.6226	1.17113	3.09021
575	Yes	Yes	9.66667	Yes	70	62.5	24.8	22.14	7.5	5.7	121	100.8
576	Yes	Yes	5.41111	Yes	67	55	27.89	22.89	7.2	5.6	114.8	80.6	114.8	80.6	6.52	5.24	45.3127	107.182	1.84814	1.04282
577	Yes	Yes	3.04167	Yes	66	52	27.05	21.31	9.1	5.3	99	111
578	Yes	Yes	10.4083	Yes	67	59.5	25.53	22.67	8.1	6.2	125.9	117	125.9	117	5.58	2.71	31.9364	18.0667	1.73462	0.782889
579	Yes	No	1.73889	Yes	73	65	31.18	27.77	6.6	5.8	124	100	124	100	13.23	16.5	78.0787	160.541	4.05067	4.07407
580	Yes	Yes	3.04444	Yes	82	83	25.59	25.9	14.3	6.1	199	114
581	Yes	Yes	1.73611	Yes	64	56	27	23.61	10.2	5.4	218.7	97.3
582	Yes	Yes	6.01944	Yes	73	72.5	26.18	25.09	6.1	6.1	110	101.96	110	101.96	3.63	7.16	27.8043	66.1602	0.985926	1.80255
583	Yes	Yes	6.37222	Yes	68	61	26.53	23.8	6.9	5.9	107	111	107	111	3.5	6.4	28.6364	48	0.924691	1.75407
584	Yes	Yes	16.7	Yes	82.7	78	26.1	25.47	5.3	5.3	95.3	93.1	95.3	93.1	4.85	4.17	54.0557	49.8738	1.14125	0.958585
585	Yes	Yes	4.89722	Yes	107	98	33.02	30.25	5.1	5.2	118.1	120.91	118.1	120.91	11.11	14.9	72.588	92.6265	3.23973	4.44829
586	Yes	Yes	8.24444	Yes	63	62.5	23.14	22.96	6.2	6.4	111	154.47	111	154.47	6.23	7.75	46.725	30.5018	1.70748	2.95591
587	Yes	Yes	14.3528	Yes	80	73	26.42	24.11	8.3	5.6	112	93	112	93	7.39	8.94	54.2939	107.28	2.04365	2.05289
588	Yes	No	1.82778	Yes	68	69	29.43	29.86	7.4	6.2	128	110.27	128	110.27	21.27	16.08	117.803	122.462	6.72237	4.37813
589	Yes	Yes	1.71667	Yes	76	64	31.67	26.66	9.9	6	160	81	160	81	15.6	2.63	57.8969	52.6	6.16296	0.526
590	Yes	Yes	2.09167	Yes	93.5	85	27.03	24.57	6.7	6	137.95	136.2	137.95	136.2	10.37	8.17	49.8092	40.1803	3.5322	2.74754
591	Yes	No	3.01944	Yes	59	51.8	25.54	22.42	6	6.28	98.6	93.4	98.6	93.4	6.19	3.52	62.5955	41.6842	1.507	0.811773
592	Yes	Yes	2.43611	Yes	87.3	66.8	33.26	25.45	6.4	5.1	117	81	117	81	11.77	3.08	78.4667	61.6	3.40022	0.616
593	Yes	Yes	2.69722	Yes	74.5	74	24.61	24.4	6.9	5.7	101.9	97.87	101.9	97.87	12.33	5.2	114.108	53.6851	3.10229	1.2566
594	Yes	Yes	3.22778	Yes	77	72.5	25.14	23.67	10.7	5.4	92.7	110
595	Yes	Yes	6.48889	Yes	56.5	55	24.14	22.89	6.9	5.8	144	140.9	144	140.9	14.95	8.74	66.4444	40.3902	5.31556	3.04066
596	Yes	No	1.45	Yes	72	65	26.45	23.88	6.4	5.8	155	134	155	134	4.3	2.6	16.8261	13.1831	1.64568	0.860247
597	Yes	Yes	6.375	Yes	73	72.3	23.84	23.61	7.2	5.9	131.9	127.4	131.9	127.4	6.59	7.77	34.4325	43.4348	2.14622	2.44419
598	Yes	Yes	3.16111	Yes	70	60	24.02	20.59	6.2	5.7	114.5	105
599	Yes	Yes	10.2361	Yes	86	79	29.07	26.7	6.5	5.8	122.8	136	122.8	136	2.85	5.74	17.1572	28.3068	0.864148	1.92751
600	Yes	No	2.93333	Yes	77	71	31.64	29.17	6	6.4	92.5	87.2	92.5	87.2	4.77	6.02	58.2102	89.5537	1.08944	1.29616
601	Yes	Yes	10.5833	Yes	75	67	26.26	23.46	6.1	5.8	94.78	109.4	94.78	109.4	12.38	4.93	140.239	38.25	2.89723	1.33171
602	Yes	Yes	9.69722	Yes	69	57.6	27.64	23.07	10.2	5.7	142	121.7
603	Yes	Yes	3.28333	Yes	73	65.9	26.49	23.91	6	5.7	99.9	107.5	99.9	107.5	3.05	2.95	29.7561	23.8652	0.752333	0.783025
604	Yes	Yes	2.53056	Yes	95	87	30.43	27.86	6.5	5.6	114	96
605	Yes	Yes	0.863889	Yes	68.5	62	31.27	28.31	9	5.7	127	100	127	100	8.96	6.68	50.4	64.9946	2.80968	1.64938
606	Yes	No	2.81944	Yes	72.3	67	25.02	23.18	6.8	5.8	101	118.2	101	118.2	16.4	13.65	155.368	89.0217	4.08988	3.98378
607	Yes	No	3.78056	Yes	75	73	24.49	23.84	5.4	5.4	98	96	98	96	4.59	4.03	47.2114	43.9636	1.11067	0.955259
608	Yes	No	1.99167	Yes	88	75	36.16	30.82	6.7	5.8	95.76	133.5	95.76	133.5	13.5	9.39	148.352	47.9489	3.192	3.09522
609	Yes	Yes	5.15	Yes	86.6	82.4	37.48	34.32	7.4	6.1	116.8	107.8	116.8	107.8	8.32	10.22	55.6729	82.125	2.39945	2.72029
610	Yes	No	7.01944	Yes	64	58	25.96	23.53	7	5.6	119	96	119	96	11.3	6.85	72.6429	74.7273	3.32025	1.6237
611	Yes	Yes	9.26111	Yes	74	75.5	25.61	26.12	6.4	6	147.9	144	147.9	144	10.79	16.5	45.7527	73.3333	3.94035	5.86667
612	Yes	Yes	6.00556	Yes	72	70	26.13	25.1	8.1	5.9	244.1	145
613	Yes	Yes	2.28333	Yes	109	103	32.2	30.42	6.9	5.9	113.7	100.2	113.7	100.2	10.29	10.98	73.0651	106.258	2.88882	2.71653
614	Yes	Yes	4.08333	Yes	88.5	79	30.62	27.34	7.2	5.9	141	82
615	Yes	Yes	10.9083	Yes	75.6	75.4	26.16	26.09	7.1	6.3	111.6	117.7	111.6	117.7	4.65	6.2	34.4444	40.8044	1.28133	1.80183
616	Yes	No	3.2	Yes	70	63	28.22	25.4	6.7	6.1	92.7	98.7	92.7	98.7	8.71	1.61	105.576	16.2353	1.99362	0.392363
617	Yes	Yes	21.1944	Yes	76.3	62	25.64	20.84	9.9	6	212.4	109.5	212.4	109.5	1	5.21	2.40964	40.3355	0.524444	1.40863
618	Yes	No	1.78056	Yes	75	74	26.57	26.22	6.8	6.1	134.76	106.7	134.76	106.7	29.8	19.59	149.498	161.382	9.91567	5.16112
619	Yes	Yes	1.625	Yes	92	79	34.21	30.1	9.8	6	186.4	97.9	186.4	97.9	3.84	2.31	11.2026	23.8281	1.76735	0.558393
620	Yes	No	4.46111	Yes	76	70	24.82	22.9	7.2	5.2	131.34	86
621	Yes	Yes	3.76944	Yes	72	66	26.45	24.24	7.1	6	147.42	108.02
622	Yes	No	11.0917	Yes	117.5	102	36.27	31.48	7.7	5.1	189.1	106.33	189.1	106.33	28.7	10.7	81.935	88.8991	13.4004	2.80921
623	Yes	Yes	1.86667	Yes	69	62.5	28.35	25.68	6.6	6.3	118	84
624	Yes	Yes	5.47222	Yes	81	71.5	31.64	27.93	6.4	5.9	133.6	109
625	Yes	Yes	1.16944	Yes	73	75.1	32.44	33.38	6	5.2	102.3	82
626	Yes	No	3.19722	Yes	95	89	37.11	34.77	6.6	6.3	113.7	109.25	113.7	109.25	23.5	24.9	166.864	193.816	6.59741	6.71685
627	Yes	Yes	7.07778	Yes	57	54	26.74	25.33	6.7	6.3	103.7	91.96
628	Yes	Yes	11.9306	Yes	73	74	27.14	27.51	7.8	6.1	114	90
629	Yes	Yes	3.09167	Yes	75	78	28.9	29.91	5.5	5.6	124.83	122.68	124.83	122.68	7.27	8.98	42.329	54.1689	2.24078	2.72016
630	Yes	No	5.36389	Yes	75	73	24.49	23.84	8.7	6.2	146.6	102
631	Yes	No	4.7	Yes	79	76	30.1	28.96	6.8	6.4	139	117	139	117	8	12.4	37.8947	82.6667	2.74568	3.58222
632	Yes	Yes	9.69722	Yes	68.8	67	27.91	27.18	6.1	6.3	92	123	92	123	25.8	13.9	320.276	83.4	5.86074	4.22148
633	Yes	Yes	1.59722	Yes	94	77	41.23	33.77	6.8	5.8	105.27	88.5	105.27	88.5	7.5	4.1	63.8751	57.8824	1.94944	0.895926
634	Yes	No	2.33889	Yes	76.1	69	24.85	22.53	7.5	5.4	115	98
635	Yes	Yes	10.9917	Yes	67	58.6	25.37	22.19	6.9	5.9	133.62	83	133.62	83	15.7	11.1	80.034	199.8	5.17984	2.27481
636	Yes	No	1.86111	Yes	76	69.3	25.99	24.55	6.7	5.9	119	90.41	119	90.41	8.81	6.57	56.6357	86.2897	2.58862	1.46665
637	Yes	Yes	3.31944	Yes	67	68	23.46	23.81	6.2	6.1	149	141	149	141	6.8	19.01	28.4651	87.7385	2.50173	6.6183
638	Yes	Yes	18.5111	Yes	71	68	26.4	25.28	6.4	6.4	97	117
639	Yes	Yes	8.1	Yes	69	64	26.95	25	6.2	5.9	115	118	115	118	9.21	9.67	63.7615	63.2945	2.61519	2.81743
640	Yes	Yes	4.25833	Yes	71	66	26.08	24.24	8.1	6	169	107
641	Yes	No	5.2	Yes	65	62	24.77	23.62	9.8	4.8	204	101	204	101	41.5	8.4	105.957	79.5789	20.9037	2.09481
642	Yes	Yes	2.66667	Yes	74	64.5	24.73	22.32	8.1	5.8	100	101	100	101	15.6	14.5	151.784	137.368	3.85185	3.61605
643	Yes	Yes	4.68333	Yes	65	60	24.77	22.72	6.8	5.8	130	102	130	102	7.2	4.4	38.6866	40.6154	2.31111	1.10815
644	Yes	Yes	0.941667	Yes	64	54	25.64	21.63	8.1	5.9	163.8	89.9
645	Yes	Yes	8.15833	Yes	82	65.5	35.03	27.98	7.2	5.5	130	127.6
646	Yes	Yes	13.9472	Yes	75.6	73.4	25.55	24.81	6.7	5.9	110	118	110	118	22.1	18.18	169.277	118.996	6.00247	5.29689
647	Yes	No	3.2	Yes	87	74.8	33.36	28.68	7.1	6	106.68	99	106.68	99	25.8	17.7	212.637	177	6.79591	4.32667
648	Yes	No	3.03889	Yes	60.7	54.6	25.27	22.73	6.9	6	112	98
649	Yes	No	2.34167	Yes	68.2	63	28.76	26.56	7	6.4	119	91	119	91	20.24	10.5	130.114	135	5.94706	2.35926
650	Yes	Yes	10.8028	Yes	58	51	24.14	21.5	7.3	6.3	136.5	113	136.5	113	6.37	6.33	31.2	45.576	2.14693	1.76615
651	Yes	Yes	5.42222	Yes	74.5	66.5	31.01	27.68	6.5	6	115	73.94	115	73.94	19.3	7.84	133.615	257.989	5.48025	1.43133
652	Yes	Yes	3.68056	Yes	74	62	28.91	24.22	7.3	6.1	137.7	127	137.7	127	12.2	2.9	58.7952	16.3125	4.148	0.909383
653	Yes	No	12.6972	Yes	93.6	88	30.22	28.41	7.5	5.8	133.5	118
654	Yes	Yes	1.74722	Yes	77	73	27.61	26.18	5.4	5.2	89	100	89	100	9.9	13.4	137.077	130.378	2.17556	3.30864
655	Yes	No	2.58056	Yes	84	83	24.54	24.15	7.5	5.7	135	97
656	Yes	No	8.80278	Yes	68	62	24.68	22.5	6.4	5.6	99	98	99	98	9.86	4.44	98.6	45.6686	2.41022	1.07437
657	Yes	Yes	2.08056	Yes	69.1	62.5	26.99	24.41	8.6	6.1	108.8	116.1	108.8	116.1	6.87	4.77	54	32.339	1.84557	1.3674
658	Yes	Yes	2.54167	Yes	82	74	29.05	26.22	8.3	5.8	143.9	88	143.9	88	25.6	4.03	113.918	58.032	9.0959	0.875654
659	Yes	Yes	7.90278	Yes	77.3	69	25.24	22.53	5.9	5.5	104	101	104	101	10.3	9.4	90.439	89.0526	2.64494	2.3442
660	Yes	No	3.10556	Yes	76	68	28.6	24.68	8.7	4.7	135.4	107.27	135.4	107.27	16	8.77	79.558	71.3169	5.34914	2.32286
661	Yes	Yes	10.4361	Yes	76.7	70	28.52	26.03	6.8	6.1	103	93	103	93	23.06	12.2	207.54	146.4	5.86464	2.80148
662	Yes	No	2.61389	Yes	90	90	30.4	30.42	7.6	5.6	126.7	125.9	126.7	125.9	8.2	12.4	46.3422	70.9698	2.56528	3.85472
663	Yes	Yes	11.0917	Yes	68	65	24.09	23.03	7.2	6.2	148	116	148	116	6.4	16.5	27.1059	112.075	2.33877	4.72593
664	Yes	Yes	21.2778	Yes	73.9	61	23.06	19.04	7.6	6.4	137.4	101.1	137.4	101.1	10.8	6.5	52.2581	61.4173	3.664	1.62259
665	Yes	Yes	4.08056	Yes	72.7	59.8	31.47	25.88	6	5.3	90	103
666	Yes	No	1.91667	Yes	81.5	81.5	26.31	26.31	7.4	5.7	123	98
667	Yes	No	3.08889	Yes	76.5	70	26.16	23.94	6.8	5.4	161.7	128.2	161.7	128.2	3.69	3.44	13.459	18.9939	1.47327	1.08891
668	Yes	Yes	4.44722	Yes	121.7	122	41.82	41.92	6.3	5.9	91.8	108.3	91.8	108.3	21.2	23.2	265	184.371	4.80533	6.20385
669	Yes	No	2.67778	Yes	62	56	25.15	22.72	6.2	5.7	111.05	103.4	111.05	103.4	7.57	7.2	56.7159	64.1584	2.07568	1.83822
670	Yes	Yes	4.81389	Yes	96.7	100	35.52	36.73	7.4	5.4	120.2	86.6
671	Yes	Yes	5.65	Yes	62	61.2	24.22	24.52	6.3	5.7	128.76	117.6
672	Yes	No	3.78056	Yes	110	97.4	36.75	30.4	6.7	5.6	158.2	115	158.2	115	9.8	19.52	37.0588	135.138	3.82805	5.54272
673	Yes	No	1.76111	Yes	76.7	77.4	26.23	26.47	6.3	5.7	111	97	111	97	20.4	10.3	153	109.059	5.59111	2.46691
674	Yes	Yes	12.6972	Yes	64.5	66	25.84	26.44	5.9	5.2	140.4	126.84	140.4	126.84	10.4	6.16	48.3721	34.7368	3.60533	1.92922
675	Yes	Yes	4.18056	Yes	79	74	29.02	27.18	6.7	6.4	151.5	129	151.5	129	14.8	7.5	60.2034	40.9091	5.5363	2.38889
676	Yes	Yes	2.48889	Yes	85.8	79	29	26.7	8.5	6	102.29	95.88	102.29	95.88	3.83	3.35	35.0929	36.6788	0.967335	0.793081
677	Yes	Yes	2.38056	Yes	118.6	101	35.41	30.16	7.5	6.1	130	126
678	Yes	No	2.92778	Yes	65	59	23.31	21.16	6.3	5.9	106	97	106	97	8.08	18.9	67.6465	200.118	2.11477	4.52667
679	Yes	Yes	5.05556	Yes	94	79	29.01	24.38	7.1	5.5	133	85	133	85	17.2	5.37	88.4571	87.8727	5.6484	1.12704
680	Yes	No	5.7	Yes	64	60	25.96	24.34	7.2	5.8	124	107
681	Yes	No	4.86389	Yes	80	69	29.93	25.81	6.7	6	111.36	90	111.36	90	29.97	11.2	223.102	149.333	8.24064	2.48889
682	Yes	Yes	5.76667	Yes	77.3	73	24.4	23.04	5.8	6.1	118.4	104.08	118.4	104.08	10.5	3.5	68.231	30.6719	3.06963	0.899457
683	Yes	Yes	2.41389	Yes	69	63.5	29.09	26.78	10.3	5.7	113	95.43	113	95.43	10.1	7.4	72.72	82.1462	2.81802	1.74366
684	Yes	Yes	15.5056	Yes	64.5	59	23.69	21.67	6.8	6	136.3	102
685	Yes	Yes	2.87778	Yes	100	103.5	30.86	31.94	7.3	6	168	119
686	Yes	Yes	1.43333	Yes	94.5	91.5	29.17	28.24	9.7	5.2	156.3	94.5	156.3	94.5	12.6	7.9	48.6174	90.2857	4.86267	1.84333
687	Yes	Yes	1.49444	Yes	106	96	45.28	41.01	6	5.7	99.8	88.13	99.8	88.13	8.96	6.24	87.6522	89.3912	2.20792	1.35785
688	Yes	Yes	3.18611	Yes	76.8	57.8	31.97	24.06	7.7	5.6	159.4	85
689	Yes	Yes	18.1778	Yes	68	61	24.98	22.41	6.6	5.5	130	103
690	Yes	No	3.00278	Yes	75	67	25.06	22.39	9.9	5.5	119.3	97.85	119.3	97.85	7.9	7.08	50.5151	73.1363	2.32709	1.71056
691	Yes	Yes	8.61389	Yes	70.4	67.4	24.94	23.88	5.7	6.1	89.6	113.3
692	Yes	Yes	2.14444	Yes	92	90.4	28.71	28.21	5.7	5.7	89	104	89	104	12.2	11.9	168.923	104.488	2.68099	3.0558
693	Yes	No	2.86667	Yes	52.9	46	23.51	20.44	5.5	5.6	105.3	85.52	105.3	85.52	5.05	3.54	42.9787	56.5897	1.313	0.747508
694	Yes	Yes	3.32222	Yes	92	83	31.1	28.06	7	6.3	142.92	98.68
695	Yes	Yes	6.23889	Yes	86.4	78.4	29.2	26.5	7.03	6.1	134.88	116.3	134.88	116.3	23.2	16.1	116.194	108.743	7.72646	4.62328
696	Yes	Yes	9.69722	Yes	69	64.5	23.19	21.8	6.7	6.1	135	115	135	115	8	7.5	40	51.9231	2.66667	2.12963
697	Yes	Yes	7.94722	Yes	78	62	31.64	25.15	7.1	6	104	104
698	Yes	Yes	2.44167	Yes	93.6	88.9	31.38	29.81	6	5.7	92.3	84.7	92.3	84.7	31	11.09	380.887	183.982	7.06494	2.31932
699	Yes	No	1.49722	Yes	107	102	42.86	39.84	7.4	6.4	150	148.04	150	148.04	11.38	5.99	47.0897	25.3575	4.21481	2.18953
700	Yes	No	2.11389	Yes	92	76.5	30.04	24.98	9	5.3	151.8	100.1	151.8	100.1	23.22	6	94.1351	58.221	8.7032	1.48296
701	Yes	Yes	11.875	Yes	77	61.4	29.34	23.69	8.1	5.8	203.2	106.2	203.2	106.2	5.68	2.37	14.5849	19.75	2.84982	0.621467
702	Yes	No	3.2	Yes	102	95	42.46	39.54	5.7	5.3	128	105	128	105	14.67	13.21	81.2492	113.229	4.63644	3.42481
703	Yes	No	2.67778	Yes	81.8	80.2	28.98	28.42	7.7	6.4	142.2	92.57	142.2	92.57	10.9	7.22	49.5455	87.8999	3.82711	1.65026
704	Yes	Yes	16.8056	Yes	61	59	23.83	23.05	12.1	6.4	88.6	106	88.6	106	10.65	11.7	149.766	97.9535	2.32985	3.06222
705	Yes	Yes	10.2528	Yes	81	72.3	27.7	24.3	6.9	5.5	120	102.7	120	102.7	11.47	3.73	72.4421	33.8237	3.39852	0.945854
706	Yes	Yes	6.63056	Yes	99.6	94	30.74	29.01	6.1	5.5	99	101
707	Yes	No	3.2	Yes	82.5	76.7	30.49	28.34	6.8	4	121	89.69
708	Yes	Yes	3.16667	Yes	95	78	29.98	24.62	7.6	5.4	113.1	90.2	113.1	90.2	17.5	4.53	125.749	59.9559	4.88704	1.0089
709	Yes	Yes	3.73889	Yes	85.6	78	27.63	25.18	6.5	5.6	114	106	114	106	5.78	9.4	40.8	78.6977	1.62696	2.46025
710	Yes	Yes	13.3944	Yes	72	65.6	24.91	22.43	5.9	6.2	105.9	112.67	105.9	112.67	8.59	3.17	72.0839	22.9756	2.24613	0.881886
711	Yes	No	0.769444	Yes	75	66	25.65	22.57	8.4	5.3	110	82.33	110	82.33	6.67	3.22	51.0894	59.969	1.8116	0.654574
712	Yes	Yes	20.1111	Yes	82	76.8	28.7	26.89	5.8	6.3	83	114	83	114	5.02	8.75	90.36	61.7647	1.02879	2.46296
713	Yes	Yes	7.45	Yes	94	87	35.6	31.96	9.1	5.8	148.7	112
714	Yes	Yes	7.24167	Yes	70.7	68.7	23.9	24.05	6.7	6.1	140	106	140	106	8.8	9.7	41.1429	81.2093	3.04198	2.53877
715	Yes	Yes	17.1583	Yes	70	62	24.8	21.97	6.3	6	109.8	113.14
716	Yes	Yes	12.7139	Yes	49	46.5	23.31	22.12	6.6	6.1	97	98
717	Yes	Yes	16.1667	Yes	93.7	82	32.16	29.05	7.1	6.4	164	118	164	118	23.8	15.4	84.8317	100.8	9.63753	4.48691
718	Yes	Yes	4.80833	Yes	76	72	24.82	23.51	6.3	6.3	130	122	130	122	6.75	7.02	36.2687	42.8339	2.16667	2.11467
719	Yes	No	1.33333	Yes	100	100	42.72	39.06	6.6	6	104	109	104	109	29	17.7	254.634	138.522	7.44691	4.7637
720	Yes	No	5.19722	Yes	88	77.6	28.73	25.34	5.6	5.3	96.8	90.48	96.8	90.48	10.02	1.92	106.722	25.1528	2.3949	0.428942
721	Yes	Yes	3.40278	Yes	86.7	71	36.09	29.55	6.6	6	127.7	113.24	127.7	113.24	9.55	7.22	53.1376	51.7357	3.0112	2.01875
722	Yes	No	3.49722	Yes	77	78	30.46	30.85	6.6	6.2	122.89	101	122.89	101	10.45	12.86	62.8152	121.832	3.17087	3.20706
723	Yes	Yes	14.3556	Yes	68	62.8	24.95	23.04	6.1	5.9	115	99
724	Yes	Yes	2.09167	Yes	87	87.1	34.85	34.89	6.2	4.9	93	82
725	Yes	Yes	12.1167	Yes	80	67.5	28.69	24.2	6.3	6.1	107.2	100	107.2	100	11.67	11.1	95.0498	108	3.08895	2.74074
726	Yes	Yes	3.48889	Yes	113	97	34.49	29.61	6.2	5.48	112	98
727	Yes	No	5.78889	Yes	73.5	63	27	23.14	9.7	5.5	217	93.3	217	93.3	9.42	9	22.0208	106.931	5.04726	2.07333
728	Yes	Yes	9.33333	Yes	69.8	65.9	26.93	25.42	7	6.1	106	115	106	115	9.29	13.35	77.7767	92.4231	2.43146	3.79074
729	Yes	No	2.84722	Yes	102	91	32.19	28.72	11.9	5.4	235.4	94
730	Yes	Yes	9.56667	Yes	66.8	67	27.1	27.89	9.9	6	256.3	108.03	256.3	108.03	8.74	7.2	16.2773	57.5616	5.53102	1.92053
731	Yes	Yes	7.44722	Yes	63.5	53	23.32	19.47	5.6	5.9	83	108	83	108	2.63	3.89	47.34	31.12	0.538988	1.03733
732	Yes	Yes	8.86389	Yes	60	58	26.67	25.78	6.2	6.4	110.9	113.6	110.9	113.6	7.33	9.96	55.0898	70.8617	2.00715	2.79372
733	Yes	Yes	8.275	Yes	82.5	72	29.58	25.82	6.6	5.6	82	91.63	82	91.63	6.8	2.89	128.842	36.3395	1.37679	0.653854
734	Yes	No	2.66667	Yes	69.6	59	31.78	26.94	6.8	5.2	118.5	72.1	118.5	72.1	8.63	1.24	55.9784	49.0549	2.52507	0.220751
735	Yes	Yes	2.45	Yes	74	70	24.73	23.39	6.5	6.1	125.57	109.69	125.57	109.69	18.58	8.19	106.901	63.1484	5.76072	2.21818
736	Yes	No	0.833333	Yes	93	77	36.33	30.08	9.3	5.2	195	80	195	80	9.43	7.43	25.7182	157.341	4.54037	1.46765
737	Yes	No	3.8	Yes	97.3	87.9	34.89	31.52	6.2	6.1	91.5	90
738	Yes	Yes	3.7	Yes	109	109	34.79	34.79	5.5	5.7	112.7	112
739	Yes	Yes	6.80278	Yes	68	61	24.38	21.87	7	6	83	87	83	87	11.5	9	207	135	2.35679	1.93333
740	Yes	Yes	3.09167	Yes	92	93	30.74	31.07	10.8	6	87	89.3	87	89.3	20.5	13.1	307.5	179.316	4.4037	2.88847
741	Yes	No	3.00278	Yes	63	63	25.56	25.56	6.6	5.9	103	106
742	Yes	Yes	9.49444	Yes	68	66.5	25.59	25.03	7.5	6.3	139	125
743	Yes	Yes	6.21111	Yes	74.7	65.8	25.25	22.24	6.2	5.3	85	84.71	85	84.71	8.52	4.75	139.418	78.7655	1.78815	0.993512
744	Yes	No	8.18611	Yes	75.4	77	26.4	26.96	6.1	6	143	150	143	150	12.1	26	54.45	107.586	4.27235	9.62963
745	Yes	Yes	13.075	No	59.2	53	26.67	23.87	7.4	6.3	151.3	124.1	151.3	124.1	17.8	8.83	72.5708	52.0262	6.64973	2.70569
746	Yes	Yes	7.49444	No	80.4	75.5	27.18	25.52	10.5	8.2	295.6	142.3	295.6	142.3	9.3	11.6	14.3938	52.6608	6.78785	4.07575
747	Yes	Yes	9.36667	No	88	82	31.55	29.4	9.5	9.9	150.05	115
748	Yes	Yes	14.6389	No	88	73	28.09	23.3	9.6	7.4	151	186.74	151	186.74	8.64	5.31	35.3455	15.4485	3.22133	2.44837
749	Yes	Yes	14.25	No	83	76	29.76	27.25	7.8	6.8	102	145	102	145	7.67	9.35	70.8	41.0488	1.9317	3.34753
750	Yes	Yes	3.40833	No	81.6	75.8	32.69	30.36	11.8	7.1	184	116	184	116	16.1	14.5	47.9008	98.4906	7.31457	4.15309
751	Yes	Yes	2.84167	No	68.5	68	24.6	24.38	7.9	7.3	111	158	111	158	5.28	9.26	39.6	35.0905	1.44711	3.61254
752	Yes	Yes	8.34167	No	76	72	31.23	29.59	7.2	6.6	129	125.11	129	125.11	8.35	12.76	45.5455	73.9591	2.65963	3.94174
753	Yes	Yes	3.47778	No	73.5	67	25.28	23.05	7.9	5.9	130.85	116
754	Yes	Yes	1.78333	No	81.3	79.5	33.88	33.12	8.2	9.5	168.69	156.25	168.69	156.25	12.33	11.73	41.9983	45.2847	5.13567	4.52546
755	Yes	Yes	4.825	No	56.5	52	23.52	21.64	5.6	5.6	107.3	112	107.3	112	4.93	1.78	40.0632	13.0776	1.30615	0.492247
756	Yes	Yes	5.06389	No	71	70	24.86	24.51	10.1	6.5	149	145	149	145	21.98	44.2	92.0093	194.049	8.08647	15.8247
757	Yes	Yes	7.94722	No	54	51	23.37	22.07	7.7	8	135	118.7	135	118.7	3.25	2.97	16.25	19.1957	1.08333	0.870467
758	Yes	Yes	3.5	No	55.7	53.9	24.43	23.64	9.1	6.4	178	123.39
759	Yes	Yes	16.6722	No	72.5	74	25.69	25.91	14.3	12	366	291	366	291	7.83	7.6	9.30297	12	7.076	5.46074
760	Yes	Yes	2.23056	No	96.5	93.3	30.8	29.78	6.5	6.1	106.1	131.1	106.1	131.1	10.94	14.78	91.3782	78.1322	2.86601	4.78434
761	Yes	Yes	20.325	No	71	66	28.08	26.11	9.3	7	196	115	196	115	8	7.68	21.6541	53.1692	3.8716	2.18074
762	Yes	Yes	12.4111	No	86	77	27.76	24.86	11.2	6.3	261.9	135	261.9	135	11.4	7.29	20.6335	36.45	7.372	2.43
763	Yes	Yes	11.5306	No	79	77	30.1	29.34	9	7.2	174	173	174	173	8.7	7	28.2162	22.9091	3.73778	2.99012
764	Yes	Yes	10.6972	No	73.5	67.8	24	22.14	9.7	8.5	176.9	219.9	176.9	219.9	4.74	6.23	14.9816	14.2945	2.07039	3.38266
765	Yes	Yes	6.47222	No	68.5	61.4	28.51	25.56	8.2	6	194.1	94	194.1	94	5.4	7	14.8284	81.2903	2.588	1.62469
766	Yes	Yes	22.8667	No	77.6	72.5	35.43	33.1	7.9	7.3	83	116.89	83	116.89	5.7	3.6	102.6	24.049	1.16815	1.03902
767	Yes	Yes	7.94444	No	66	60.5	24.24	22.22	6.8	7.1	140.1	128	140.1	128	7.16	2.59	33.4319	14.3446	2.47683	0.818568
768	Yes	Yes	3.50556	No	89.9	85	31.85	30.12	8.04	7.3	164	112
769	Yes	Yes	8.18611	No	76	69.5	35.03	32.03	7.8	7.3	138.7	120.01	138.7	120.01	15.7	12.35	74.6631	77.9863	5.37677	3.65956
770	Yes	Yes	14.5167	No	57	53	25.67	23.87	8.4	8.07	94	181.3
771	Yes	Yes	12.3611	No	73	71	24.39	25.16	10.7	7.3	159.5	68.86	159.5	68.86	11.26	3.8	42.0062	233.447	4.43449	0.646094
772	Yes	Yes	21.6028	No	63	63	23.83	23.83	8.8	7.1	159	151
773	Yes	Yes	2.31667	No	72	73	24.17	25.08	8.2	4.8	168.64	159
774	Yes	Yes	6.36389	No	59	59	27.3	27.3	8.9	6.3	200.1	182.5	200.1	182.5	113	104	296.718	313.305	55.8304	46.8642
775	Yes	Yes	0.830556	No	101.2	98	32.3	31.28	8.2	6.3	116	116.1	116	116.1	11.4	10.36	77.434	70.2373	3.26519	2.96987
776	Yes	Yes	7.50556	No	74.5	74.5	25.78	25.18	6.9	7.1	120	133	120	133	7.8	7.98	49.2632	41.04	2.31111	2.62059
777	Yes	Yes	11.3611	No	57	53	23.73	22.06	7.6	7.5	122	113
778	Yes	Yes	6.34444	No	76.5	76.4	31.84	31.8	8.4	6.3	163.9	150.77	163.9	150.77	11.9	9.79	42.4579	40.155	4.81583	3.64454
779	Yes	Yes	23.0528	No	78.4	74	24.74	23.36	9	7	165	121	165	121	9.45	8.65	33.3529	53.6897	3.85	2.58432
780	Yes	Yes	4.7	No	81	71.5	30.86	27.24	8.6	7.3	77	116	77	116	11.34	9.14	291.6	62.083	2.156	2.61788
781	Yes	Yes	5.08889	No	84	83	27.12	26.79	7.2	6.6	107.72	125.6	107.72	125.6	9.32	9.91	75.0268	56.9904	2.47889	3.07332
782	Yes	Yes	13.8917	No	72.5	70.5	23.67	23.02	7.4	7.5	108	125
783	Yes	Yes	7.28889	No	64.5	63	23.13	22.59	7.4	7.6	132.04	151.8	132.04	151.8	2.85	4.46	14.861	18.0811	0.92917	1.67167
784	Yes	Yes	3.35556	No	92	91.9	34.21	34.17	6.6	6.8	130	145	130	145	22	23.5	118.209	103.171	7.06173	8.41358
785	Yes	Yes	10.3944	No	83	74.8	27.89	25.14	8.5	6.1	220.6	115.44	220.6	115.44	12	7.27	27.4112	49.9085	6.5363	2.07222
786	Yes	Yes	4.60556	No	68.5	70	25.16	25.71	7.5	6.6	161.91	103.85	161.91	103.85	5.54	4.5	20.1638	39.6573	2.21477	1.15389
787	Yes	Yes	5.19444	No	62	59	28.31	26.94	7.3	6.6	130.8	128.9	130.8	128.9	30.9	8.67	164.071	47.3627	9.97956	2.75941
788	Yes	Yes	17.1528	No	70	63	25.4	22.86	10.9	7.5	194	125
789	Yes	Yes	7.65278	No	88	86	28.73	28.08	6.5	6.5	92	102	92	102	29.93	5.89	371.545	54.3692	6.79891	1.48341
790	Yes	Yes	10.0972	No	73.6	68	26.39	24.38	7	6.7	147.8	130.7	147.8	130.7	24.55	15.06	104.222	80.0827	8.95923	4.8601
791	Yes	Yes	8.475	No	84	77.4	26.51	24.43	6.6	5.9	115	129	115	129	14.35	10.19	99.3462	55.5818	4.07469	3.2457
792	Yes	Yes	6.69722	No	80	72.3	29.35	26.52	7	6.9	109.6	96	109.6	96	23	14.6	177.682	159.273	6.2242	3.46074
793	Yes	Yes	13.1944	No	61	53.5	25.72	22.56	7.9	6.6	130.4	123.2	130.4	123.2	7.3	2.3	38.9911	13.7542	2.35042	0.699654
794	Yes	Yes	3.69722	No	75	70.3	25.06	23.49	9.4	6.2	171	132.4	171	132.4	8	6.89	26.6667	35.7406	3.37778	2.25243
795	Yes	Yes	14.6972	No	67	60	27.04	24.22	7.8	7.6	155	145.28	155	145.28	4.53	9.34	17.7261	40.8653	1.7337	3.35041
796	Yes	Yes	3.38611	No	78.9	84	23.56	25.08	5.2	5	96.4	128.2	96.4	128.2	12.5	13.8	134.731	76.1963	2.97531	4.3683
797	Yes	Yes	25.6028	No	60	55.5	24.19	22.37	7.1	7.8	116.6	158.42	116.6	158.42	3.15	3.01	21.1567	11.3561	0.906889	1.17739
798	Yes	Yes	10.6722	No	70	62	28.4	25.15	6.3	5.9	108	124	108	124	4.57	5.52	36.56	32.577	1.21867	1.69007
799	Yes	Yes	5.05278	No	53.5	51	24.42	23.28	13.9	7.4	260.48	162.27	260.48	162.27	4.23	12.26	7.71116	44.4606	2.72057	4.91217
800	Yes	Yes	11.45	No	80.5	74.5	24.85	22.99	8.8	7	184	101
801	Yes	Yes	16.4111	No	75.5	72	24.94	23.78	7.2	6.4	154	138	154	138	9.3	15.9	36.7912	76.32	3.5363	5.41778
802	Yes	Yes	6.06944	No	97.5	87	32.58	29.07	7.9	8.2	183.2	215	183.2	215	14.95	16.98	44.7754	40.2158	6.76257	9.01407
803	Yes	Yes	12.3639	No	98	98	30.25	30.25	11.3	8.6	252.5	213.93	252.5	213.93	7.65	6.97	14.533	16.6249	4.76944	3.68171
804	Yes	Yes	11.8139	No	65.1	59.2	28.18	26.31	9.5	7.2	199.8	109	199.8	109	9.62	8.3	25.3158	64.9565	4.74587	2.23383
805	Yes	Yes	7.9	No	80.3	81.3	27.14	27.48	10.3	7.98	133	115
806	Yes	Yes	12.3667	No	104	101	31.75	30.83	7.6	7	174.78	157.74	174.78	157.74	4.52	3.08	14.5572	11.7036	1.95063	1.1996
807	Yes	Yes	17.4333	No	80	79	32.05	33.01	10.5	6.1	171	72.1	171	72.1	5.68	5.5	18.9333	217.582	2.39822	0.979136
808	Yes	Yes	11.85	No	85.3	86.6	30.59	31.05	7	6.3	154.7	166.1	154.7	166.1	7.41	11.2	29.0905	39.1077	2.83044	4.59338
809	Yes	Yes	9.5	No	83	72	27.41	23.78	6.5	6.8	98	114.85	98	114.85	4.11	1	42.2743	6.94311	0.994519	0.28358
810	Yes	Yes	22.325	No	62	63	24.68	25.08	8.1	8.2	152	156.3	152	156.3	5.81	4.66	23.5011	17.9807	2.18054	1.79841
811	Yes	No	1.57222	No	87	87	37.66	37.46	7.3	6.6	146.4	104	146.4	104	39.65	27.53	171.151	241.727	14.3327	7.06943
812	Yes	Yes	6.63056	No	89.6	84	30.29	28.39	6.6	7.5	144	176	144	176	21.7	21.1	96.4444	67.2212	7.71556	9.16938
813	Yes	Yes	15.7417	No	85	83	29.41	28.72	10.2	6.9	152.38	123.97	152.38	123.97	11.3	20.31	45.5135	119.921	4.25159	6.21687
814	Yes	Yes	14.2778	No	61.6	65	24.99	26.37	9.7	8.1	139.5	94.33
815	Yes	Yes	2.75833	No	56	55	24.11	26.52	12.5	7.1	219	125	219	125	4.62	4.48	10.6615	26.0129	2.49822	1.38272
816	Yes	Yes	12.2083	No	100	85	33.8	28.08	9.1	6.9	165.5	119	165.5	119	4.87	3.16	17.1044	20.3143	1.99009	0.928494
817	Yes	Yes	19.6972	No	81.8	70	29.69	25.4	6.55	6.2	84	123.3
818	Yes	Yes	2.56111	No	77.6	72	26.23	24.34	5.9	6	117	99
819	Yes	Yes	8.71944	No	85	75	32.39	28.58	7.4	6.5	148.38	124.33	148.38	124.33	8.05	4.77	33.9424	27.9993	2.94928	1.46433
820	Yes	Yes	7.16944	No	120	115	40.09	38.42	6.5	7.3	119.6	164.41	119.6	164.41	21.6	28.7	137.385	101.883	6.37867	11.6508
821	Yes	Yes	13.5306	No	73	68.5	23.17	21.86	8.9	6.3	169.29	124
822	Yes	Yes	5.81111	No	80.2	70.4	26.95	23.66	7.1	5.4	181	117	181	117	3.12	7.4	9.51864	49.3333	1.39437	2.13778
823	Yes	Yes	21.3333	No	88.5	87	28.9	28.41	8.2	8	127	126	127	126	24	27.77	135	158.686	7.52593	8.63956
824	Yes	Yes	1.08056	No	86.3	81.6	35.01	33.1	7.8	6.7	167	143	167	143	9.97	6.7	34.5115	30.15	4.11109	2.36568
825	Yes	Yes	2.01111	No	111	92	33.88	28.08	12.4	5.8	201	94.41	201	94.41	17.2	7.42	44.8696	85.043	8.5363	1.72968
826	Yes	Yes	9.39444	No	69	73	25.34	26.81	10.9	7.4	189.4	173.1	189.4	173.1	13.3	16.3	37.8797	53.297	6.2198	6.96674
827	Yes	Yes	7.90556	No	78	71	26.37	24	6.7	6.5	112	101.5
828	Yes	Yes	25.2417	No	75	74	25.35	25.01	8.4	8	135	80	135	80	5.78	6.82	28.9	144.424	1.92667	1.34716
829	Yes	Yes	7.94722	No	73	73	24.25	24.25	7.1	6.5	121.5	124.8	121.5	124.8	10.52	5.33	64.7385	31.0485	3.156	1.64243
830	Yes	Yes	3.33333	No	101.6	91	36	32.24	6.9	5.6	137.3	118.3	137.3	118.3	22.3	15	108.048	97.6492	7.55998	4.38148
831	Yes	Yes	13.6306	No	67.2	68	24.83	25.13	7.7	6.6	132.6	149.2
832	Yes	Yes	7.16667	No	69	64	26.95	25	6.1	7.1	92.6	205.8	92.6	205.8	14.5	15	176.351	37.8151	3.31531	7.62222
833	Yes	Yes	7.68333	No	65	61	23.88	22.41	6.2	5.7	118.8	120.48	118.8	120.48	5.75	4.24	37.0968	26.5553	1.68667	1.26132
834	Yes	Yes	8.86667	No	72.5	66.5	29.41	26.98	7.5	6.7	105.31	130.83	105.31	130.83	5.2	8.1	44.2449	42.9898	1.35213	2.6166
835	Yes	Yes	4.33333	No	79	74.5	27.99	26.4	8.1	7.3	144	104	144	104	8.45	9.3	37.5556	81.6585	3.00444	2.38815
836	Yes	Yes	5.80833	No	88	90	31.93	32.66	10	7.7	247	139	247	139	11.19	16.88	21.8935	79.9579	6.82452	5.79338
837	Yes	Yes	8.69722	No	86	82	26.84	25.59	6.4	6.3	100.12	128.15	100.12	128.15	9.39	14.6	91.0668	80.6754	2.3213	4.61973
838	Yes	Yes	7.25	No	95.5	90.5	35.08	33.24	9.8	6.4	212	120.5	212	120.5	3.26	3.83	7.87651	23.9791	1.70647	1.13954
839	Yes	Yes	16.1111	No	70.9	71	23.15	23.18	7.6	6.5	89	87	89	87	6	4.67	83.0769	70.05	1.31852	1.00319
840	Yes	Yes	4.26667	No	82	81	25.88	25.56	6.6	6.3	100	102
841	Yes	Yes	16.0972	No	84.5	85.1	28.4	28.6	9.4	8.2	138	148	138	148	8	13	38.4	55.0588	2.72593	4.75062
842	Yes	Yes	10.35	No	79	79.5	24.66	24.81	7	6.5	103.7	96.1	103.7	96.1	5.26	7.53	46.5258	81.8973	1.34682	1.78675
843	Yes	Yes	14.4222	No	64	64	23.51	23.51	9.3	8	174.9	186.9	174.9	186.9	5.01	6.01	16.118	17.4625	2.16358	2.7735
844	Yes	Yes	20.4139	No	65	58.5	24.62	22.15	7.6	6.7	141.1	145.2	141.1	145.2	4.89	4.9	22.5403	21.4599	1.70365	1.75674
845	Yes	Yes	4.69722	No	108	112	37.37	38.75	9.7	7.8	126	157	126	157	9.08	7.82	51.8857	29.9489	2.82489	3.03146
846	Yes	Yes	17.0917	No	64.2	56	26.05	22.72	7.6	6.1	96.4	93.8
847	Yes	Yes	22.6972	No	75	64	27.55	23.51	10.3	6.6	210.01	118.08	210.01	118.08	4.6	1.9	11.2645	12.4183	2.3853	0.553956
848	Yes	Yes	9.01111	No	70	62	27.34	24.22	8.2	7.5	166	130	166	130	17.78	5.3	62.1437	28.4776	7.2876	1.70123
849	Yes	Yes	3.64722	No	93	93	29.35	29.35	6.7	6.5	157.6	154.7	157.6	154.7	13.4	21	50.9937	82.4427	5.21442	8.02148
850	Yes	Yes	7.76944	No	90	80	27.78	24.69	5.9	5.2	123	112	123	112	15.8	10.5	94.8	77.1429	4.79852	2.9037
851	Yes	Yes	22.6861	No	57	54.8	23.73	22.81	8.2	7.2	185.3	139	185.3	139	13.3	8.22	39.1496	38.9368	6.08516	2.82119
852	Yes	Yes	6.69722	No	90	83	28.73	26.49	8.7	7	117	128	117	128	7.35	12.4	49	68.6769	2.12333	3.91901
853	Yes	Yes	18.2444	No	80	77	26.73	25.73	7.9	7.1	135	110	135	110	8.32	6.7	41.6	51.3191	2.77333	1.81975
854	Yes	Yes	7.22778	No	66.2	67	23.74	24.02	7.1	7.6	141	192	141	192	5.92	5.74	27.3231	16.0186	2.06104	2.72119
855	Yes	Yes	5.52222	No	62.5	58.5	25.23	23.61	6.2	5.9	99.4	92.3
856	Yes	Yes	7.52778	No	75	66	32.46	28.57	7	6.3	118	118.2	118	118.2	14.6	5.84	95.5636	38.087	4.25383	1.70441
857	Yes	Yes	15.9667	No	73.3	75.3	27.59	28.34	6.8	7.1	100	148
858	Yes	Yes	11.7833	No	73	73	23.3	23.3	6.6	6.6	122.99	126.6	122.99	126.6	3.66	4.07	21.9637	23.0377	1.11147	1.27225
859	Yes	Yes	6.54722	No	58.5	53.5	27.82	25.45	8.2	6.8	191	135	191	135	10.58	4.9	29.7563	24.5	4.98958	1.63333
860	Yes	Yes	1.29722	No	66	62	29.33	27.56	8.1	7.2	128.3	130.5	128.3	130.5	6.4	6.9	35.2833	36.8	2.02746	2.22333
861	Yes	Yes	11.5806	No	60.5	56.4	24.54	23.78	7.9	7	117	116
862	Yes	Yes	3.23056	No	78.5	78.1	25.63	25.5	7.2	6.5	107	114.96	107	114.96	17.1	20.1	139.909	139.261	4.51778	5.70542
863	Yes	Yes	5.59722	No	66	59.6	24.99	22.57	11.3	6.8	104	157.47
864	Yes	Yes	24.4444	No	64.2	61.2	25.08	23.91	6.5	5.4	133	117	133	117	2.87	2.7	14.76	18	0.942494	0.78
865	Yes	Yes	2.50278	No	66.6	67	29.8	29.98	14.8	9.1	364	87	364	87	14.8	10.8	17.701	162	13.3017	2.32
866	Yes	Yes	14.3722	No	68.8	66	25.58	25.78	10	7	166	133
867	Yes	Yes	5.28056	No	68	68	23.53	23.53	8.8	7.5	164.5	155.91	164.5	155.91	3.45	6.72	12.2365	26.0381	1.4013	2.58695
868	Yes	Yes	5.19722	No	69.2	69	29.95	29.86	7.5	7.4	129.9	148.08
869	Yes	Yes	6.80833	No	76	76	23.99	23.99	7.3	6.1	108	130.5	108	130.5	11.1	6.14	88.8	32.7467	2.96	1.97844
870	Yes	Yes	7.99167	No	60	59.8	24.34	24.26	8.5	7.1	99	111	99	111	11.2	9.1	112	68.25	2.73778	2.49407
871	Yes	Yes	19.0333	No	71	73	23.81	24.48	8.4	7.4	136	122	136	122	4.25	6.46	20.9589	39.4169	1.42716	1.94598
872	Yes	Yes	15.9833	No	65	62	27.77	25.15	11.1	6.4	279	140
873	Yes	Yes	7.05	No	65	61.8	25.08	23.84	6.3	6.2	92.6	101.3	92.6	101.3	6.46	11.9	78.5676	111.854	1.47703	2.97647
874	Yes	Yes	14.525	No	78	74	26.99	25.61	6.5	6.5	106	131	106	131	5.44	8.25	45.5442	43.6765	1.4238	2.66852
875	Yes	Yes	2.03333	No	73.5	74	24.84	25.01	6.41	6.5	102.41	135.79	102.41	135.79	5.24	6.81	47.866	33.6805	1.32501	2.28328
876	Yes	Yes	3.925	No	85	77.9	35.84	32.85	8.2	6.27	182	117.5	182	117.5	8.8	6.8	26.6218	44.9174	3.95457	1.97284
877	Yes	Yes	6.12222	No	90	79.7	35.16	31.13	8	5.1	162.1	101.3	162.1	101.3	16.4	9.1	59.5762	85.5352	6.56405	2.27612
878	Yes	Yes	24.6833	No	83	82	26.79	26.47	6.9	7.7	110.38	146	110.38	146	14.1	3.28	107.134	14.2265	3.84286	1.18242
879	Yes	Yes	10.6139	No	87.3	86	25.51	25.13	8.2	7.7	148	243.54	148	243.54	6.71	4.13	28.4188	8.23529	2.45205	2.48351
880	Yes	Yes	4.74444	No	76	72	25.48	24.14	9.8	7.5	161	111
881	Yes	Yes	3.88333	No	98.1	92.5	27.46	25.9	5.9	6	106.3	108.6
882	Yes	Yes	7.7	No	87	79	30.82	28	6.8	6.3	122.2	112.5	122.2	112.5	8.5	5.3	51.6892	38.5455	2.56469	1.47222
883	Yes	Yes	9.66111	No	66.8	65	26.76	26.04	8.5	6.1	190.8	102.4	190.8	102.4	6	3.53	16.9014	32.2538	2.82667	0.892523
884	Yes	Yes	18.6972	No	82	75	25.88	23.67	12	6.7	201	85	201	85	11.3	4.4	29.4783	72	5.60815	0.923457
885	Yes	Yes	8.95	No	79.1	73.6	28.71	26.71	6.7	5.9	106.4	94	106.4	94	13.8	7.13	114.47	82.8	3.62548	1.65486
886	Yes	Yes	2.82222	No	95	95.2	29.32	29.38	8.2	7.1	143	126	143	126	20	8.75	90	50	7.06173	2.72222
887	Yes	Yes	7.48333	No	70	65	25.71	23.88	7.9	7	128.96	145.26	128.96	145.26	9.67	12.17	52.7774	53.2604	3.07912	4.36497
888	Yes	Yes	6.78333	No	64	55.4	26.6	23.1	8.9	5.8	184	100	184	100	16.59	36.19	49.3587	352.119	7.53719	8.9358
889	Yes	Yes	4.24167	No	76.3	69	28.03	25.34	8	4.99	198.02	106.7
890	Yes	Yes	27.6028	No	75.1	72.5	24.24	23.27	9.2	7.9	153	152.1	153	152.1	7.08	4.81	28.32	19.4343	2.67467	1.80642
891	Yes	Yes	5.69722	No	79	75.5	25.8	24.65	11.6	6.2	220	120	220	120	9.45	11.8	21.6688	74.5263	5.13333	3.4963
892	Yes	Yes	24.8889	No	64.5	63.5	27.92	27.48	7.2	8.5	113	147	113	147	20.8	11.4	149.76	48.8571	5.80346	4.13778
893	Yes	Yes	7.80556	No	85.5	78	30.66	27.97	7.2	6.7	140	105
894	Yes	Yes	15.7889	No	78	78	23.55	23.55	7.4	8.1	93	178
895	Yes	Yes	3.39444	No	84	79	24.81	23.59	8	6.6	179.84	127.59	179.84	127.59	9.46	6.67	29.1476	37.176	4.20071	2.1013
896	Yes	Yes	16.1278	No	67	60	24.02	21.51	7	6.5	86.9	135	86.9	135	3.76	4.53	56.636	22.65	0.806775	1.51
897	Yes	Yes	4.34444	No	68	58.6	26.56	22.33	7.9	6.5	134.8	96.3	134.8	96.3	8.89	3.4	44.5738	36.7568	2.95894	0.808444
898	Yes	No	3.28056	No	83.7	81	27.71	26.82	12.1	6.5	264	119.5
899	Yes	Yes	3.11667	No	65.5	64	24.35	23.8	7.6	6.2	161	120	161	120	13.8	5.43	50.6939	34.2947	5.48593	1.60889
900	Yes	Yes	6.69722	No	67.3	64.5	23.56	22.58	6.8	6.6	115.03	112	115.03	112	6.11	7.97	42.2756	58.5551	1.73539	2.20405
901	Yes	Yes	14.4472	No	90	90	29.39	29.39	8.8	9.2	157.1	195.33	157.1	195.33	7.65	10.04	29.2667	27.3135	2.96744	4.84225
902	Yes	Yes	16.8361	No	87	68	29.41	23.26	6.3	5.9	127	102	127	102	5.53	2.6	31.1063	24	1.7341	0.654815
903	Yes	Yes	8.94722	No	80	73	25.25	23.04	10.7	5.8	349	96	349	96	9.35	4.5	11.7692	49.0909	8.05716	1.06667
904	Yes	Yes	12.3944	No	78	71.5	26.99	24.74	12.9	6.7	84	122
905	Yes	Yes	4.68611	No	99	91	29.56	27.17	10.1	8	215.2	173	215.2	173	15.1	9.04	35.7162	29.5855	8.02351	3.86153
906	Yes	Yes	2.67222	No	94	85	36.72	33.2	11.9	5.4	273.19	81.31	273.19	81.31	3.35	28.79	5.73767	566.051	2.25972	5.78004
907	Yes	Yes	10.2639	No	67	63	27.89	26.22	10	7.5	133	162	133	162	15.8	20.73	81.2571	75.3818	5.18864	8.292
908	Yes	Yes	3.55278	No	98	89	29.26	26.58	7	6.6	115.3	94
909	Yes	Yes	7.08889	No	77	70.3	24.3	22.19	7.3	6.6	140.5	148
910	Yes	Yes	5.53056	No	67	63.1	23.18	21.83	7	6.4	116	190.11	116	190.11	2.19	2.4	14.8755	6.79726	0.627259	1.12658
911	Yes	Yes	17.5306	No	74	73	23.89	23.57	9.1	5.5	136	104.2	136	104.2	2.79	4.08	13.7589	35.6505	0.936889	1.04972
912	Yes	Yes	9.60556	No	71	70	25.77	25.4	6.8	6.3	114.6	119	114.6	119	3.2	4.8	22.3256	30.8571	0.905481	1.41037
913	Yes	Yes	14.0944	No	68	63	24.38	23.71	10.7	8.5	278.5	206.4	278.5	206.4	6.65	7.46	11.109	18.728	4.5729	3.80184
914	Yes	Yes	8.68611	No	75	71.1	32.46	30.77	8.5	7.6	138	116	138	116	27.5	18.4	132	124.981	9.37037	5.27012
915	Yes	Yes	18.1028	No	67	66	24.31	25.78	6.4	7.5	100.9	115	100.9	115	12.6	11.6	119.683	80.3077	3.13911	3.29383
916	Yes	Yes	12.6972	No	69	65	25.04	23.59	7.7	7.8	125	153	125	153	18.06	17.1	104.865	68.4	5.57407	6.46
917	Yes	Yes	18.3472	No	91.6	81.5	31.7	28.2	6.19	6	107	122.7	107	122.7	6.3	5.2	51.5455	31.3568	1.66444	1.57541
918	Yes	Yes	19.3361	No	98	90	34.85	32	8.4	7.1	130	118.5	130	118.5	4.86	13.8	26.1134	89.5135	1.56	4.03778
919	Yes	Yes	8.44722	No	72	64.5	27.78	24.88	7.8	7	137	172.1	137	172.1	11.19	10.7	54.4378	35.3071	3.78526	4.54684
920	Yes	Yes	12.1972	No	70.5	66	25.28	23.67	7	6	150	136	150	136	7.98	7.29	33.0207	35.9507	2.95556	2.448
921	Yes	Yes	26.3306	No	58.8	61	23.26	24.13	7.4	7.6	145.9	170.32
922	Yes	Yes	2.83889	No	65	61	27.41	25.72	9.7	7.1	190.7	130.7	190.7	130.7	21.1	7.7	59.4832	40.9453	9.93523	2.48491
923	Yes	Yes	12.3333	No	66	69	24.24	25.34	7.1	7.8	124.47	148.9	124.47	148.9	6.63	10.1	38.8287	42.3283	2.03762	3.71331
924	Yes	Yes	18.0917	No	85.8	76.6	26.19	23.38	9.3	5.6	80.7	96	80.7	96	12.7	4.7	258.305	51.2727	2.53059	1.11407
925	Yes	Yes	9.28333	No	99	93	34.26	32.18	7.5	6.9	151	115	151	115	37.5	21.5	153.409	148.846	13.9815	6.10494
926	Yes	Yes	4.04444	No	80.6	78.9	27.89	27.3	10.9	6.1	112.3	122.4	112.3	122.4	5.48	10.9	40.0162	66.0606	1.51952	3.29422
927	Yes	Yes	24.6	No	60.1	59	23.19	22.76	7.4	7.5	118.3	114.95
928	Yes	Yes	14.6639	No	67	69.8	28.62	26.6	5.91	7.49	109.6	130.3	109.6	130.3	26.4	20.2	203.948	108.053	7.1443	6.49891
929	Yes	Yes	3.73889	No	61.6	62.5	24.55	24.91	8.6	7.4	144	105	144	105	5.28	7.95	23.4667	68.1429	1.87733	2.06111
930	Yes	Yes	15.6361	No	75.5	76.3	25.23	25.49	7.6	7.9	126.8	202	126.8	202	18.1	18.1	102.132	46.8777	5.66686	9.02765
931	Yes	Yes	6.23889	No	98	86.2	39.56	34.79	7.3	6.9	135	99	135	99	11	9.3	55	93	3.66667	2.27333
932	Yes	Yes	5.55833	No	75	68.8	26.89	24.67	9.7	7.1	129	116	129	116	12.8	13.2	69.8182	89.6604	4.07704	3.78074
933	Yes	Yes	13.1889	No	67	62	25.85	23.92	7.3	8	94.9	120.5	94.9	120.5	7.5	6.7	84.6395	41.9478	1.75741	1.99346
934	Yes	Yes	12.1944	No	74	65	30.02	26.37	7.2	7.7	130	119	130	119	10.5	9.93	56.4179	63.8357	3.37037	2.9177
935	Yes	Yes	9.35556	No	68	63	24.98	23.14	8.6	6.9	135.9	149.83	135.9	149.83	11.1	2.51	54.8148	10.4065	3.72467	0.928576
936	Yes	Yes	4.89722	No	84	83	28.07	28.72	6	6.3	154	109.8	154	109.8	10.44	14.72	41.3011	113.231	3.96978	3.99076
937	Yes	Yes	12.8667	No	73	68.5	23.6	22.11	8	7.3	196.9	182.2	196.9	182.2	7.19	11.22	19.3308	33.8859	3.49558	5.04761
938	Yes	Yes	10.5833	No	85	79	26.83	24.93	8.7	8	219.4	192.7
939	Yes	Yes	3.19722	No	90	88	29.05	28.41	6.8	6.3	111	110
940	Yes	Yes	3.7	No	84	76.5	31.62	28.79	8.9	7.3	146	159	146	159	4.03	3.03	17.4795	11.3625	1.45279	1.18956
941	Yes	Yes	7.11111	No	71	74	29.55	30.8	11	9.3	257.63	176.97	257.63	176.97	19.65	7.93	36.3459	25.0487	12.4998	3.46512
942	Yes	Yes	11.1167	No	77	74	26.64	25.61	6.7	6.4	154	123.83	154	123.83	3.93	6.37	15.5473	37.6985	1.49437	1.94765
943	Yes	Yes	2.04167	No	79	80	25.5	25.25	6.6	6.5	111.47	114	111.47	114	23.3	34.22	173.055	241.553	6.41297	9.6323
944	Yes	Yes	6.06111	No	80	72	32.46	29.21	11.4	8.6	230	172
945	Yes	Yes	15.3389	No	79	72.5	25.8	23.41	8.8	7.1	101	99	101	99	6.2	4.6	58.7368	46	1.54617	1.12444
946	Yes	Yes	13.2833	No	92	93	31.83	32.18	11.5	7.6	223.6	177
947	Yes	Yes	13.2806	No	81	75	29.04	26.89	9	8.5	156	135.75	156	135.75	5.67	5.05	21.9484	24.9897	2.184	1.69269
948	Yes	Yes	13.0333	No	63.4	55	28.25	24.51	11	6.5	224	79.3	224	79.3	20.9	10.1	46.7329	223.067	11.5595	1.9776
949	Yes	Yes	5.33889	No	85	83.5	31.22	30.67	7.6	7.2	177.7	156	177.7	156	15.7	14.8	49.2764	57.2903	6.88862	5.70074
950	Yes	Yes	3.09167	No	80.6	79	27.09	26.09	6.3	6.9	102.9	113.39	102.9	113.39	8.96	4.7	80.8421	33.5781	2.2765	1.31588
951	Yes	Yes	1.69444	No	74	66	32.45	28.95	7	6.2	132.4	94
952	Yes	Yes	22.8111	No	61	54.5	25.39	22.68	6.7	5.5	113	108	113	108	9.37	4.88	67.464	39.04	2.61435	1.30133
953	Yes	Yes	17.2528	No	76.5	72	24.7	23.24	7.8	6.6	144	138.6	144	138.6	15	7.2	66.6667	34.2857	5.33333	2.464
954	Yes	Yes	6.42778	No	95	89.2	32.49	30.51	7.7	6.5	98	95	98	95	32.4	22.8	333.257	256.5	7.84	5.34815
955	Yes	Yes	9.51111	No	74	70	25.31	23.94	7.5	7.1	105	127.42	105	127.42	7.01	5.5	60.0857	30.7358	1.81741	1.7304
956	Yes	No	3.60833	No	85	85	25.95	25.95	7.4	6.5	124.9	145.1	124.9	145.1	5.12	4.38	29.7771	19.2058	1.57898	1.56923
957	Yes	Yes	9.69722	No	86	84.5	25.96	25.51	9.71	8.29	139.3	115.1	139.3	115.1	5.44	9.52	25.6671	65.7812	1.87109	2.70556
958	Yes	Yes	8.41667	No	100	87.6	32.5	28.47	8.6	6.3	142.5	127.89	142.5	127.89	31	17.8	140.377	98.7517	10.9074	5.62084
959	Yes	Yes	19.3417	No	92.5	91	32.01	31.49	9.9	7.5	171.9	92.8	171.9	92.8	3.91	5.48	12.9256	66.2013	1.65958	1.25566
960	Yes	Yes	13.6972	No	64.2	59	23.87	21.94	10.7	7.4	193.6	142.52	193.6	142.52	2.36	4.99	6.50536	22.5905	1.12814	1.75599
961	Yes	Yes	11.225	No	64.4	63.5	27.87	27.48	8.6	7.4	209.2	137.2	209.2	137.2	11.5	8.52	28.3174	41.3369	5.94025	2.88628
962	Yes	Yes	3.12222	No	105	101	38.57	37.1	7.9	6	163	116	163	116	15.4	11.87	55.44	80.6264	6.19802	3.3998
963	Yes	Yes	8.11111	No	69	68	27.99	27.59	7.9	8.5	77	153.6	77	153.6	9.8	11.1	252	44.106	1.86321	4.20978
964	Yes	Yes	11.575	No	84	73	29.76	25.86	6.7	6.7	105	128.4
965	Yes	Yes	4.10556	No	70	72	26.03	26.77	6.9	7.3	149	111.2	149	111.2	3.75	9.89	15.6977	73.8672	1.37963	2.71548
966	Yes	Yes	12.0917	No	77	72.1	27.61	25.55	12	7.7	238	134
967	Yes	Yes	11.4917	No	94	83.5	31.41	27.9	10.5	6.2	139	98	139	98	19.55	8.44	92.6053	86.8114	6.70975	2.04227
968	Yes	Yes	2.78333	No	82.4	76.3	27.85	25.79	7	6	106	102
969	Yes	Yes	20.5083	No	81	71	26.15	22.92	7.7	6.5	104	110.06
970	Yes	Yes	7.92778	No	65.2	64	23.38	22.95	11.9	7	244	91.17	244	91.17	1	5.69	1.98895	72.7157	0.602469	1.28088
971	Yes	Yes	19.5028	No	65.5	58.6	25.91	23.18	8.4	7.5	105	95	105	95	6.84	1.8	58.6286	20.25	1.77333	0.422222
972	Yes	Yes	5.21667	No	72	72	23.78	23.78	7.9	7.2	106	110.4	106	110.4	3.75	9.17	31.3953	69.6456	0.981481	2.49967
973	Yes	Yes	5.46944	No	90.3	84	29.49	27.43	7.3	5.9	96	99	96	99	7.6	9.3	82.9091	93	1.80148	2.27333
974	Yes	Yes	8.74167	No	115	103.5	40.75	36.67	9	6.2	172	128	172	128	15	19.2	49.5413	106.338	6.37037	6.06815
975	Yes	Yes	0.994444	No	72	68.1	28.12	26.6	8.7	6.1	120	90	120	90	4.4	2.56	27.7895	34.1333	1.3037	0.568889
976	Yes	Yes	8.00833	No	83	75	26.2	23.67	6.3	5.7	126.73	109.8	126.73	109.8	24.3	7.84	137.267	60.3077	7.6038	2.12551
977	Yes	Yes	9.92778	No	75	73.5	25.35	24.84	6.3	6.6	147.9	128	147.9	128	8.69	12.35	36.8481	68.4	3.17346	3.90321
978	Yes	Yes	13.7778	No	71.5	71	26.26	26.08	7.6	7.1	104.51	160.1	104.51	160.1	6.69	4.49	58.0198	16.6468	1.72635	1.77494
979	Yes	Yes	10.0167	No	58.8	52	24.16	21.37	10.3	7.6	131	136	131	136	12.8	3.27	67.7647	16.126	4.14025	1.09807
980	Yes	Yes	11.6028	No	81	73.5	27.38	24.84	8.7	7.3	142	98	142	98	9.76	14.76	44.4759	151.817	3.42202	3.57156
981	Yes	Yes	14.4472	No	67	63	25.22	23.71	8.6	7.4	176	160.2	176	160.2	3.41	8.74	10.8637	32.3704	1.48188	3.45716
982	Yes	Yes	6.11667	No	94	93	31.77	31.44	12.2	7.1	344.15	167.58	344.15	167.58	5.2	5.2	6.65837	17.9002	4.41872	2.15164
983	Yes	Yes	2.72778	No	85	80.7	31.6	28.73	9.5	6.8	206	101	206	101	13	23.2	32.7273	219.789	6.61235	5.78568
984	Yes	Yes	3.10278	No	92	90	27.47	26.87	6.7	7.1	131.7	108.2	131.7	108.2	13.9	10.4	72.8384	82.8319	4.52007	2.77847
985	Yes	Yes	7.13611	No	86.3	83	29.17	28.06	9.4	9.1	143	154	143	154	19.4	10.4	87.3	41.1429	6.84988	3.95457
986	Yes	Yes	17.6972	No	74	65	26.34	23.88	7.2	6.7	81.1	99.9	81.1	99.9	15.8	5.8	314.254	56.5854	3.1639	1.43067
987	Yes	Yes	6.925	No	108	104	39.67	38.2	7.7	9.2	179	132	179	132	48.86	12.62	151.634	65.8435	21.5949	4.11319
988	Yes	Yes	5.08056	No	81.5	83	27.23	27.73	6.1	5.6	107.2	92.7	107.2	92.7	13.97	14.69	113.783	178.061	3.69774	3.36238
989	Yes	Yes	7.86667	No	63.1	64	24.34	24.69	8.13	6.61	150	138	150	138	17.6	17.8	72.8276	85.44	6.51852	6.06519
990	Yes	Yes	11.3472	No	73	73	29.24	29.24	8.3	6.1	159	131
991	Yes	Yes	7.27778	No	112.8	106	35.68	33.53	8.3	7.7	136	177	136	177	10.6	8.73	52.274	27.5684	3.55951	3.81533
992	Yes	Yes	9.625	No	80	81	29.38	29.75	6.3	5.9	115.1	134.6	115.1	134.6	7.19	3.34	49.6814	16.7933	2.04338	1.11003
993	Yes	Yes	18.2306	No	76	77	23.46	23.77	9.5	8.3	134.5	154	134.5	154	4.96	7.72	24.9734	30.5407	1.64721	2.93551
994	Yes	Yes	10.0278	No	75.1	73	30.47	29.62	8.1	8	163.07	203.42	163.07	203.42	4.09	5.99	14.7137	15.3568	1.64681	3.00861
995	Yes	Yes	26.6111	No	78	81	25.18	25.85	6.6	6.4	142	158.9	142	158.9	10.2	5	46.481	18.7696	3.5763	1.96173
996	Yes	No	2.21944	No	63.8	61.5	23.29	22.59	9.9	6.8	78	106	78	106	5.37	3.9	128.88	32.6512	1.03422	1.02074
997	Yes	Yes	6.44722	No	98.5	93.5	33.69	32.35	6.9	6.9	112.6	120.9	112.6	120.9	17.4	8.53	126.29	53.0363	4.83763	2.54636
998	Yes	Yes	25.0917	No	80	75	27.04	25.35	6.9	6.2	113	83	113	83	8.03	9.51	57.816	171.18	2.24047	1.94896
999	Yes	Yes	5.37778	No	84	80	29.07	27.68	10.2	6.1	169.51	95	169.51	95	9.26	19.01	31.2985	213.863	3.87571	4.45914
1000	Yes	Yes	9.71944	No	90	75.6	30.78	25.26	7.1	6.6	106.02	130.9	106.02	130.9	9.87	4.78	82.5941	25.3432	2.58375	1.54494
1001	Yes	Yes	11.3472	No	89	79	30.08	26.7	8.8	6.4	182	89.41	182	89.41	20	16.3	60.5042	222.189	8.98765	3.59848
1002	Yes	Yes	6.26944	No	88	84	27.77	26.51	9.5	8.2	147	120	147	120	8.79	4.49	37.6714	28.3579	3.19044	1.33037
1003	Yes	Yes	12.2	No	67	64.3	23.7	22.78	8.8	7.5	106	127	106	127	8.97	15.29	75.0977	86.0062	2.3477	4.79464
1004	Yes	Yes	5.61389	No	72	72.4	29.59	29.75	7.6	7.2	223	127.1	223	127.1	5.14	4.68	11.565	26.2839	2.83017	1.46871
1005	Yes	Yes	16.6778	No	70	69	28.4	27.99	7	7.1	123	125
1006	Yes	Yes	6.11389	No	105	94	32.41	29.01	6.2	5.7	134	106	134	106	37.18	11.5	188.518	96.2791	12.3015	3.00988
1007	Yes	Yes	9.03056	No	84	74	29.76	26.22	9.2	6.6	147.4	109	147.4	109	2.27	2.4	9.68246	18.7826	0.826168	0.645926
1008	Yes	Yes	3.50556	No	95	88	33.26	30.81	8.8	6.5	99	146.1	99	146.1	9.79	8.21	97.9	35.5668	2.39311	2.96168
1009	Yes	Yes	11.3	No	61	56.5	27.48	25.45	8.9	6.9	102	101	102	101	9.79	7.71	90.3692	73.0421	2.46563	1.92274
1010	Yes	Yes	11.6667	No	80	76	28.69	27.25	10.3	7	137.8	132.9	137.8	132.9	19	18.9	91.4439	97.3391	6.46469	6.202
1011	Yes	Yes	10.4389	No	72.5	76	26	27.3	11.8	6.6	359	141.6	359	141.6	12.95	8.34	15.75	38.1985	11.4791	2.91591
1012	Yes	Yes	10.3306	No	93	81	28.61	25	6.4	5.4	138	71.5	138	71.5	11.5	2.14	55.2	90.6353	3.91852	0.377802
1013	Yes	Yes	20.7194	No	74	69	26.53	24.74	6.2	8	104	147	104	147	14.6	8.9	128.195	38.1429	3.74914	3.23037
1014	Yes	Yes	14.3667	No	70	69.4	23.39	23.19	9.1	6.9	169.28	145.4
1015	Yes	Yes	9.25556	No	67	61.2	25.53	23.32	8.6	7.2	137.6	138.62	137.6	138.62	5.42	3.28	26.1555	15.6149	1.84146	1.12265
1016	Yes	Yes	5.68611	No	54.5	53	24.88	24.2	5.6	5.4	101.5	107.7	101.5	107.7	3.8	4.94	35.5325	39.7852	0.952346	1.31367
1017	Yes	Yes	6.61389	No	89	78.6	28.5	25.15	8.9	6.7	142	98	142	98	23.2	10.4	105.722	106.971	8.13432	2.51654
1018	Yes	Yes	16.0194	No	66.4	63	25.94	24.61	7.6	7.2	147	132	147	132	4.25	9.5	18.2143	49.5652	1.54259	3.0963
1019	Yes	Yes	8.53333	No	71	68	29.55	28.3	6.4	5.7	123	118.53	123	118.53	8.6	15.66	51.6	101.524	2.61185	4.58316
1020	Yes	Yes	8.34167	No	69	68	23.88	23.53	9.4	6.1	139.3	154.39	139.3	154.39	7.42	5.72	35.0092	22.532	2.55211	2.18052
1021	Yes	Yes	7.42222	No	71.8	67	30.27	28.25	9.6	6.9	141.21	122	141.21	122	8.67	8.84	39.9079	53.939	3.02294	2.66291
1022	Yes	Yes	4.60278	No	75	68	31.62	28.67	10.7	6.2	212.4	116	212.4	116	23.9	10.3	57.5904	69.9623	12.5342	2.95012
1023	Yes	Yes	7.69444	No	69.4	71	23.19	23.72	6.7	6.5	106.8	128	106.8	128	5.88	8.56	48.3288	47.4092	1.55058	2.70538
1024	Yes	Yes	11.6972	No	70	70	23.39	23.39	7.1	6.2	179	122
1025	Yes	Yes	9.66111	No	67	63	24.61	23.14	6.7	7.2	108	159	108	159	4.07	4.21	32.56	15.7875	1.08533	1.65281
1026	Yes	Yes	25.2417	No	69	65	24.74	23.31	8.5	8.7	212.79	154	212.79	154	6.54	12.7	15.718	50.2418	3.43616	4.82914
1027	Yes	Yes	17.6972	No	54.8	48.3	23.72	20.91	9.5	6.5	204	84	204	84	5.22	1.6	13.3277	27.4286	2.62933	0.331852
1028	Yes	Yes	13.6417	No	65	60	23.31	21.5	6.7	6.3	90	84	90	84	4.02	3.06	53.6	52.4571	0.893333	0.634667
1029	Yes	Yes	19.2722	No	96	86	29.63	26.54	8.8	6.4	155	142	155	142	7.86	5.57	30.7565	25.3823	3.00815	1.95294
1030	Yes	Yes	10.2472	No	70	67	24.51	23.18	8.2	7.6	124.2	121.1
1031	Yes	Yes	4.53889	No	131.5	123.5	47.15	44.28	8.3	6.5	166	126
1032	Yes	Yes	9.60556	No	60.3	56	25.1	23.31	12.6	6.5	273.1	170.1
1033	Yes	Yes	11.1528	No	87.5	91	27.93	29.05	10.5	8.3	267	211.8	267	211.8	8.47	18.5	14.9471	44.7581	5.58393	9.67481
1034	Yes	Yes	17.5306	No	77	73	30.65	29.06	12.7	10.5	206	114.63	206	114.63	2.24	3.8	5.63916	26.4962	1.13936	1.07554
1035	Yes	Yes	9.69722	No	52	52	23.11	23.11	7.3	6.4	130.9	103.9	130.9	103.9	6.01	2.3	31.8645	20.2445	1.94249	0.590049
1036	Yes	Yes	8.93611	No	68	65.4	28.67	27.58	6.7	6.4	98	96	98	96	7.95	5.32	81.7714	58.0364	1.9237	1.26104
1037	Yes	Yes	8.51389	No	81	70	30.67	26.51	10.5	7.4	233	131.3	233	131.3	3.37	6.21	7.13647	32.7321	1.93879	2.01327
1038	Yes	Yes	6.19444	No	69.6	67	23.53	22.65	6.8	6.7	118	141.6	118	141.6	8.98	8.81	58.7782	40.3511	2.6164	3.08024
1039	Yes	Yes	14.6472	No	72.5	71	26.63	26.08	8.9	8	160	154.1	160	154.1	8.13	9.06	30.1732	35.8024	3.21185	3.44727
1040	Yes	Yes	30.3333	No	67.3	65.5	23.84	23.21	7.1	7.4	105.4	107	105.4	107	10.9	8.01	92.5472	65.5364	2.83669	2.11622
1041	Yes	Yes	5.69722	No	77	77	25.14	25.14	6.1	6.5	108.3	130.14	108.3	130.14	5.88	5.05	46.7285	27.0777	1.57236	1.62273
1042	Yes	Yes	11.5667	No	73	74	25.2	25.55	6.8	7.2	155.7	145.5	155.7	145.5	6.95	10.89	26.9903	47.52	2.67189	3.91233
1043	Yes	Yes	2.37222	No	60	55.7	23	21.36	12.8	6.9	85.95	128.62	85.95	128.62	1.47	2.31	23.0588	12.673	0.311967	0.73361
1044	Yes	Yes	1.75556	No	72	72	29.97	29.97	13	6	278.3	129	278.3	129	16	14.17	26.7534	77.2909	10.9946	4.51341
1045	Yes	Yes	7.72778	No	69.1	68	26.01	25.28	7.1	6.8	121	122	121	122	11.4	5.6	70.7586	34.1695	3.40593	1.68691
1046	Yes	Yes	18.775	No	77.5	73.4	24.19	22.91	6.2	6.7	152	176	152	176	6.56	13.64	26.5348	43.4549	2.46202	5.92751
1047	Yes	Yes	14.0917	No	70	69	25.1	24.74	10.6	6.82	256.5	148	256.5	148	14.1	1.16	26.2326	4.91294	8.93	0.423901
1048	Yes	Yes	7.86389	No	74	74	26.22	25.61	10.2	7.3	213	130	213	130	18.2	12.6	43.68	67.7015	9.57185	4.04444
1049	Yes	Yes	18.6972	No	108	105	38.72	37.65	6.5	7.3	116	142	116	142	10.38	7.96	70.5057	36.2734	2.97304	2.79091
1050	Yes	Yes	8.28333	No	65.5	59.7	26.57	24.22	7	6.7	117	155	117	155	11.2	9.56	74.6667	37.4087	3.23556	3.65877
1051	Yes	Yes	7.05	No	70.5	64	24.39	21.63	8.3	6.1	142.14	119.7	142.14	119.7	7.6	8.13	34.5716	51.619	2.66732	2.40287
1052	Yes	Yes	2.36944	No	67	66	27.89	27.47	7.5	7.6	144	101	144	101	9.59	8.59	42.6222	81.3789	3.40978	2.1422
1053	Yes	Yes	7.17222	No	82	78	31.25	29.72	6.9	6.2	106.8	94.81	106.8	94.81	7.13	11.33	58.6027	128.224	1.88021	2.65234
1054	Yes	Yes	11.4361	No	59	50	27.3	23.14	9.3	7.5	195.8	153.8	195.8	153.8	4.11	2.3	11.1416	9.11894	1.98701	0.873432
1055	Yes	Yes	5.93333	No	99.3	97	31.34	30.61	6	6.1	112.4	138.1	112.4	138.1	38.9	66.1	283.482	316.858	10.796	22.5393
1056	Yes	Yes	8.61389	No	59.5	56.1	25.42	23.97	10.2	7.1	173	157.9	173	157.9	6.4	6.1	20.9455	23.1401	2.73383	2.37825
1057	Yes	Yes	14.0972	No	78	72	26.99	24.06	9.8	7	146.73	91.26	146.73	91.26	4.28	6.77	18.402	86.242	1.55063	1.52551
1058	Yes	Yes	17.4722	No	65.4	63.3	23.45	22.7	6.9	7.3	124.2	134.4	124.2	134.4	4.8	7.6	28.2353	38.3193	1.472	2.52207
1059	Yes	Yes	19.6972	No	59	57.8	26.22	25.69	8.6	6.2	115.5	154.39	115.5	154.39	10.7	9.74	73.3714	38.3674	3.05148	3.71298
1060	Yes	Yes	6.59167	No	60	52.5	24.97	21.85	8.4	7.2	128.1	138	128.1	138	16.9	9.1	93.4562	43.68	5.34541	3.10074
1061	Yes	Yes	12.3278	No	72	72	23.24	23.24	7.5	6.6	135	160	135	160	12.24	9.45	61.2	35.0722	4.08	3.73333
1062	Yes	Yes	6.24722	No	65	60	23.88	22.04	7.4	6.1	125.3	97.4	125.3	97.4	4.96	8.58	28.6613	89.7907	1.53454	2.06344
1063	Yes	Yes	3.49444	No	79.8	78	29.67	27.64	7.9	7.2	207.5	112.5	207.5	112.5	7.99	5.07	19.9059	36.8727	4.09364	1.40833
1064	Yes	Yes	9.44722	No	73.5	69	25.73	24.16	7.9	6.4	72	89	72	89	11.1	12.6	444	174.462	1.97333	2.76889
1065	Yes	Yes	12.3778	No	79.1	82	24.41	25.31	8.8	6.5	215	113	215	113	3.8	6.76	9	48.672	2.01728	1.88612
1066	Yes	No	2.04167	No	92	90	29.04	28.41	7.04	6.6	112	124.2	112	124.2	22.7	20.1	166.776	118.235	6.27753	6.164
1067	Yes	Yes	6.69167	No	67	59	26.17	23.05	11	6.7	239	112.2	239	112.2	6.59	5.85	13.4795	42.8049	3.88891	1.62067
1068	Yes	Yes	7.30278	No	82	77	32.03	30.08	8.4	7.3	102.6	117.94	102.6	117.94	7.2	4.41	65.4545	28.897	1.824	1.28424
1069	Yes	Yes	6.69722	No	67.9	71	24.06	25.16	11.8	7	290	158	290	158	18.11	14.44	28.7207	54.72	12.9677	5.63338
1070	Yes	Yes	6.59722	No	52.7	53	24.39	24.53	6.7	6.9	137.7	128.31	137.7	128.31	8.41	8.84	40.5301	48.7276	2.8594	2.80064
1071	Yes	Yes	20.4417	No	90	77	30.42	26.03	8.6	8.7	139.4	149.6	139.4	149.6	10.85	5.1	51.1257	21.2009	3.73454	1.88385
1072	Yes	Yes	4.87778	No	87.5	79	32.14	29.02	8.9	6.5	213	126
1073	Yes	Yes	7.94444	No	78	71	28.79	26.85	7.4	5.8	93	130
1074	Yes	Yes	17.6972	No	78	64	27.97	22.28	7	5.9	140.7	119	140.7	119	7.02	3.54	32.5251	22.7571	2.4388	1.04015
1075	Yes	Yes	15.5194	No	62	57.5	26.84	24.89	7.3	6.6	123	113
1076	Yes	Yes	20.4306	No	84	84	28.23	28.23	5.9	5.8	94	111.8	94	111.8	2.13	3.62	24.7355	26.7049	0.49437	0.999299
1077	Yes	Yes	6.69167	No	71.8	67	26.37	24.61	8.2	7.4	109	108	109	108	7.4	8.3	57.913	66.4	1.9916	2.21333
1078	Yes	Yes	13.9778	No	65	60	27.77	25.63	11	7.1	192	110	192	110	8.4	7.8	23.4419	59.7447	3.98222	2.11852
1079	Yes	Yes	5.36667	No	101	100	32.98	32.65	11.7	8.6	241.18	133.66	241.18	133.66	6.17	20.97	12.466	106.838	3.67427	6.92062
1080	Yes	Yes	12.3444	No	69	68	23.88	23.53	6.3	7.6	121	140	121	140	7.1	8.79	44.069	41.0961	2.12123	3.03852
1081	Yes	Yes	9.35556	No	83.5	84.5	34.76	35.63	9.4	11.6	174.7	226	174.7	226	4.5	9.2	14.5031	20.319	1.94111	5.13383
1082	Yes	Yes	2.075	No	80	76	28.69	27.25	10.3	7.3	261.3	240.1	261.3	240.1	21.4	11.18	38.8502	22.7261	13.807	6.62795
1083	Yes	Yes	13.4083	No	68.6	62	28.59	25.84	6.9	6.3	97	107	97	107	13.8	7.7	146.118	63	3.30519	2.03432
1084	Yes	Yes	11.7611	No	77	74.5	27.28	25.78	6.4	5.5	101	124.9	101	124.9	17.93	15.64	169.863	90.9596	4.47143	4.8233
1085	Yes	Yes	8.02222	No	71	64	25.16	22.68	7.6	5.7	207.01	114.05	207.01	114.05	5	2.78	12.4991	19.6043	2.55568	0.782862
1086	Yes	Yes	18.0167	No	79	78	25.5	25.18	7.7	7.9	137	192.91	137	192.91	15.55	12	75.6486	33.2538	5.26012	5.71585
1087	Yes	Yes	4.09167	No	76	69.6	25.1	22.99	9.4	6.3	186.1	121.3	186.1	121.3	25.2	5.46	73.6962	33.7153	11.5796	1.6353
1088	Yes	Yes	5.33333	No	80	77	25.25	24.3	6.2	6.1	122	95.13	122	95.13	12.1	5.16	73.8305	57.8151	3.64494	1.21203
1089	Yes	Yes	5.34444	No	73	69.5	26.18	24.92	8.5	7.1	141.9	170.7	141.9	170.7	13.2	9.97	60.2281	33.3259	4.62489	4.20217
1090	Yes	Yes	8.7	No	80.7	78	31.52	30.47	10.9	8.1	184.12	166.9
1091	Yes	Yes	13.0861	No	88	76	34.37	29.69	9.4	6.7	113	135	113	135	8.1	12	58.32	60	2.26	4
1092	Yes	Yes	9.26667	No	81	82.5	23.41	23.85	6.6	6.9	144	163	144	163	6.15	7.78	27.3333	28.008	2.18667	3.13121
1093	Yes	Yes	10.6139	No	75	72	25.06	24.06	9.3	6.5	147.88	131
1094	Yes	No	1.43889	No	59	57	23.05	22.55	10.8	7.3	293.7	134.1	293.7	134.1	4.5	7.6	7.02211	38.481	3.26333	2.51644
1095	Yes	Yes	24.6972	No	60	56	24.34	22.72	10	8.6	275.5	188.3	275.5	188.3	19.1	17.1	32.3576	49.1301	12.9927	7.95044
1096	Yes	Yes	6.65	No	71	69	27.39	26.62	8.4	7.5	119.8	127.3	119.8	127.3	12.2	12.3	77.3239	68.8647	3.60879	3.86615
1097	Yes	Yes	5.46389	No	66	62	23.67	22.23	6.82	6.51	127.85	126.22	127.85	126.22	16.4	10.5	91.0409	59.7912	5.17714	3.27237
1098	Yes	Yes	3.2	No	59.3	56	26.36	24.89	7.3	7.5	143.5	147	143.5	147	16	17.25	71.5528	73.9286	5.66914	6.26111
1099	Yes	Yes	13.8667	No	74.9	66.8	25.61	22.84	6.6	7.4	156	176.25	156	176.25	18.6	17.05	72	54.1987	7.16444	7.41991
1100	Yes	Yes	2.76111	No	77.5	75	27.46	26.57	6.7	6.3	140.3	118
1101	Yes	Yes	6.575	No	68	64	26.07	24.54	6.8	5.9	142	119	142	119	11.36	10.4	51.7671	66.8571	3.98301	3.0558
1102	Yes	Yes	12.3333	No	69	63	24.74	22.59	8.1	8	71.4	152.5	71.4	152.5	13.8	5.26	591.429	21.1575	2.43289	1.98062
1103	Yes	Yes	15.0306	No	82	71	31.05	27.05	10.6	7.6	142	144	142	144	3.28	3.87	14.9468	17.2	1.15002	1.376
1104	Yes	Yes	4.09722	No	71	69	27.73	26.95	6.1	6.7	132.5	126.45	132.5	126.45	14.4	18.74	74.5899	106.326	4.71111	5.85104
1105	Yes	Yes	3.58611	No	86	79.8	34.45	31.97	7.6	6.4	188.7	146.3	188.7	146.3	15.6	5.31	44.6778	22.9484	7.26844	1.91816
1106	Yes	Yes	16.9556	No	84	78	31.62	29.36	8.9	7.4	174	117.13	174	117.13	4.88	5.08	15.827	33.7853	2.09659	1.46919
1107	Yes	Yes	16.6056	No	95.1	92	35.79	34.63	8.7	6.5	180.81	141.6	180.81	141.6	14.7	11.27	44.9198	51.6183	6.56273	3.94033
1108	Yes	Yes	2.07222	No	91.5	87.5	32.81	31.37	6.2	6.3	122.3	104	122.3	104	8.52	10.6	51.7234	93.0732	2.57283	2.72198
1109	Yes	Yes	7.47222	No	66.8	63.5	26.09	24.8	8	7.1	155.92	100.9	155.92	100.9	7.2	9.15	27.895	86.9129	2.77191	2.27959
1110	Yes	Yes	7.59444	No	92	90.8	34.84	34.39	7.9	7	120	139.7	120	139.7	21.58	13.6	136.295	63.8331	6.39407	4.69116
1111	Yes	Yes	15.9889	No	72	67	23.78	22.13	8.1	6	124.79	108.08	124.79	108.08	7.58	7.3	44.1625	58.2964	2.33558	1.94811
1112	Yes	Yes	5.69722	No	107	95.2	47.56	42.31	6.3	5.4	120.4	89	120.4	89	11.4	10.5	71.4983	145.385	3.38904	2.30741
1113	Yes	Yes	5.26111	No	73	67	25.26	23.18	12.8	6	262.9	124.1	262.9	124.1	4.46	6.25	8.03202	36.8249	2.89515	1.91512
1114	Yes	Yes	23.2806	No	80.9	78.5	25.82	27.16	8.2	6.9	179	98.5	179	98.5	9.29	8.29	28.831	84.0676	4.10595	2.01621
1115	Yes	Yes	18.1667	No	56.2	49	24.2	21.1	6.5	6.7	138	164.25	138	164.25	7.4	4.62	35.52	16.4267	2.52148	1.87367
1116	Yes	Yes	16.6028	No	72	64	26.77	23.8	7.51	7	117	134.16	117	134.16	11.04	7.72	73.6	39.0556	3.18933	2.55732
1117	Yes	Yes	1.11111	No	68	58.8	24.98	21.6	5.4	5.1	107	88.6	107	88.6	3.79	1.38	31.0091	19.4063	1.00131	0.301896
1118	Yes	Yes	17.2444	No	72.5	69.4	24.51	23.46	6.4	6.8	117.2	135.4	117.2	135.4	8.29	7.37	55.0627	36.6464	2.39898	2.46395
1119	Yes	Yes	2.95278	No	88	84	38.09	36.36	6.5	6	110.2	85.8	110.2	85.8	34.38	20.2	262.22	318.947	9.35476	4.27941
1120	Yes	No	3.51667	No	80	75.5	34.63	32.68	7	6.6	135.6	115.8	135.6	115.8	11.5	6.93	57.0248	47.25	3.85037	1.98147
1121	Yes	Yes	2.91389	No	77.2	74.5	33.41	32.25	6.5	6.6	103.1	128.88	103.1	128.88	8.23	8.5	73.8853	46.4481	2.09509	2.70489
1122	Yes	Yes	19.6861	No	77	71	24.58	22.54	13.7	7.6	264	158.96	264	158.96	2	3.1	3.58209	11.6298	1.3037	1.21673
1123	Yes	Yes	16.3389	No	70	65	25.87	24.02	8.4	7	197.3	177
1124	Yes	Yes	10.4222	No	66	60	27.83	25.3	7.3	6.2	198.5	129.7	198.5	129.7	8.68	4.6	23.0613	24.8276	4.25427	1.47314
1125	Yes	Yes	24.4194	No	88.6	83	34.61	32.41	9.4	6.6	187.3	156	187.3	156	12.45	25.8	36.0579	99.871	5.75774	9.93778
1126	Yes	Yes	8.33333	No	66	63	26.78	25.56	11.8	6.6	279.5	125.4	279.5	125.4	15.71	11.1	26.1229	64.0385	10.8418	3.43689
1127	Yes	Yes	10.5056	No	65	66	27.41	27.83	8.6	7.3	210.9	136.8
1128	Yes	Yes	15.9222	No	70	70	25.71	25.71	7.8	9.2	96.81	170.21	96.81	170.21	5.7	2.72	60.6921	9.13348	1.36251	1.14314
1129	Yes	Yes	4.03056	No	88	86	30.45	29.76	9.2	7.7	128	129	128	129	10.12	7.21	56.0492	39.3273	3.19842	2.29652
1130	Yes	Yes	12.8667	No	72	67.5	23.24	21.79	10.4	7.5	227	175	227	175	15.9	9.2	34.9024	29.5714	8.91185	3.97531
1131	Yes	Yes	18.6972	No	95	90	29.32	27.78	7.4	6.6	181.8	155	181.8	155	24.5	9.7	74.2424	37.9565	10.9978	3.71235
1132	Yes	Yes	7.41389	No	75.3	72.5	26.36	25.38	7.8	7.1	142.3	124.5	142.3	124.5	20.1	16.1	91.2484	94.2439	7.0623	4.94926
1133	Yes	Yes	4.58889	No	76	80	23.46	24.69	10.4	6.8	224	129.21
1134	Yes	Yes	9.84722	No	78	76	30.85	30.06	10.4	8.8	252.84	134.1	252.84	134.1	26	15.4	49.3047	77.9747	16.2317	5.09911
1135	Yes	Yes	12.6972	No	61	59	24.59	23.78	6.5	5.7	104.5	73.6
1136	Yes	Yes	15.1778	No	103	103	40.23	40.23	7.5	7.5	178.4	147.8
1137	Yes	Yes	13.2806	No	86	82	30.65	29.23	10.3	7	200	137.7	200	137.7	4.36	3.98	11.4569	19.1807	2.15309	1.3532
1138	Yes	Yes	3.33889	No	88.8	90	28.34	28.73	6	5.9	136	113	136	113	2.58	4.44	12.7233	31.968	0.86637	1.23881
1139	Yes	Yes	9.4	No	55	54.8	25.8	25.71	7.7	6.7	88.9	115.51
1140	Yes	Yes	7.49167	No	71.9	69	26.73	25.65	8.1	6.4	160.2	117.7
1141	Yes	Yes	11.6028	No	56	56	24.11	24.11	9.8	7.3	126	128	126	128	12.76	9.7	72.9143	53.7231	3.96978	3.06568
1142	Yes	Yes	3.05278	No	89	81.5	24.92	22.82	6.7	6	101	122
1143	Yes	Yes	22.6972	No	75	68	30.43	27.59	12.5	8.2	251.44	155.2	251.44	155.2	10.1	9.58	19.2953	37.4056	6.27048	3.67115
1144	Yes	Yes	7.60278	No	83	72.6	26.79	23.17	11	6.5	249	102	249	102	20.36	8.71	39.4065	80.4	12.5176	2.19363
1145	Yes	Yes	14.0444	No	60	57	25.01	23.76	7.2	7.5	146	126	146	126	6.1	7.2	26.4578	41.1429	2.19901	2.24
1146	Yes	Yes	13.8667	No	55	52	24.44	23.11	6	7.1	96	145	96	145	9.4	7.2	102.545	31.6098	2.22815	2.57778
1147	Yes	Yes	3.14722	No	67.7	65.8	28.18	28.11	7.6	6.7	162	140.8
1148	Yes	Yes	11.3111	No	75	69.9	31.26	29.13	11.8	6.8	192	143.5	192	143.5	8.2	6.34	22.8837	28.3528	3.88741	2.2464
1149	Yes	Yes	4.52778	No	76	73.3	26.3	25.36	8.5	7.1	144	115	144	115	12.71	8.52	56.4889	58.9846	4.51911	2.41926
1150	Yes	Yes	5.68611	No	88	81	27.77	25.56	8.7	6.7	160	109
1151	Yes	Yes	8.03333	No	77.5	69.2	24.19	21.6	6.6	7.1	144	105	144	105	11.63	8.13	51.6889	69.6857	4.13511	2.10778
1152	Yes	Yes	15.2806	No	91.1	86	28.75	27.14	8.2	7.7	126.8	125	126.8	125	12.5	11.2	70.5329	65.0323	3.91358	3.45679
1153	Yes	Yes	9.25556	No	75	73	25.35	24.68	7.7	8.2	130.55	119.3	130.55	119.3	8.6	11.8	45.8327	75.4529	2.77217	3.4759
1154	Yes	Yes	13.1611	No	81.5	76	25.72	23.99	7.8	7.1	155	136	155	136	25.6	13.5	100.174	66.5753	9.79753	4.53333
1155	Yes	Yes	8.42778	No	70	68	23.66	22.99	7.4	6.7	128	112.1	128	112.1	6.9	4.88	38.2154	35.78	2.18074	1.35074
1156	Yes	Yes	4.11389	No	63	67	27.63	29.38	16.1	7.9	352	175.7	352	175.7	4.06	11.85	5.05744	37.8527	3.52869	5.14085
1157	Yes	Yes	5.3	No	70	67	24.51	23.46	7.7	6.7	107	135	107	135	6.76	8.79	55.3091	43.95	1.78598	2.93
1158	Yes	Yes	17.3333	No	80.5	78	26.59	25.76	8.6	8.4	178	166	178	166	6.62	5.1	20.7235	17.8252	2.90953	2.09037
1159	Yes	Yes	12.7833	No	76.5	75	25.27	24.77	7.3	9.6	107.02	160.19	107.02	160.19	21.92	24.7	179.264	91.4909	5.79229	9.76961
1160	Yes	Yes	18.2667	No	59	52	23.78	20.96	6.6	6.8	114.8	118.5	114.8	118.5	1.42	1	9.86873	6.48649	0.402509	0.292593
1161	Yes	Yes	20.1833	No	60	55	24.97	22.31	9.1	6.8	163.9	119.95	163.9	119.95	4.2	5.23	14.9851	33.0606	1.6997	1.54898
1162	Yes	Yes	10.7083	No	78	80	26.99	27.68	12.7	9.1	323	254	323	254	8.5	14.5	11.7692	27.3298	6.77901	9.09383
1163	Yes	Yes	7.825	No	63.5	59	25.4	23.63	6.5	6.4	132.14	127.41	132.14	127.41	4.67	4.09	24.3159	22.8598	1.52369	1.28668
1164	Yes	Yes	16.0972	No	68	65	27.24	26.04	8	6.9	141	96	141	96	13	12.6	60	137.455	4.52593	2.98667
1165	Yes	Yes	4.12222	No	58.7	57	24.75	24.03	10.5	6.4	152	120
1166	Yes	Yes	13.4806	No	85	87.1	27.13	27.8	8.2	6.9	146	106.2
1167	Yes	Yes	5.86389	No	76.8	72.7	27.21	25.45	8.8	7.4	165	158	165	158	6.2	9.1	21.8824	34.4842	2.52593	3.55012
1168	Yes	Yes	15.4389	No	102	94	37.47	34.53	6.7	6.5	121	102	121	102	30.6	24.4	189.931	225.231	9.14222	6.14519
1169	Yes	Yes	3.36389	No	70	65	25.71	23.88	6.9	6.7	105.16	112.6	105.16	112.6	3.45	8.17	29.4592	59.2984	0.895807	2.27146
1170	Yes	Yes	17.2917	No	81	70.5	29.04	25.28	9.2	7.3	251.5	137
1171	Yes	Yes	10.4083	No	72.5	72	26.96	26.77	8	5.9	176	117.2	176	117.2	4.8	9.04	15.292	60.0443	2.08593	2.61602
1172	Yes	Yes	9.17778	No	65	62	24.46	23.34	8	6	131	91	131	91	7.35	2.88	38.9118	37.0286	2.37741	0.647111
1173	Yes	Yes	2.35833	No	70	65.5	26.67	24.96	8	7	133	115	133	115	17.4	11	89.4857	76.1538	5.71407	3.12346
1174	Yes	Yes	11.1278	No	71	71	23.72	23.72	7.5	7.2	146.6	151.44	146.6	151.44	2.95	5.6	12.7033	22.7951	1.06783	2.09399
1175	Yes	Yes	6.07778	No	74	71	23.89	22.66	11.6	6.9	133.67	113	133.67	113	8.88	5.67	45.2356	40.824	2.93084	1.582
1176	Yes	Yes	2.43333	No	74.3	68.9	26.64	24.71	10.4	6.6	165	126	165	126	11.8	8.1	41.6471	46.2857	4.80741	2.52
1177	Yes	Yes	11.3278	No	86.1	80	33.22	30.86	7.5	7.3	159.8	138
1178	Yes	Yes	10.9944	No	76.2	76.9	23.52	23.73	12	8.2	210.8	202	210.8	202	5.3	9.1	12.9093	23.5683	2.75862	4.53877
1179	Yes	Yes	3.08611	No	93	94	30.02	30.35	7	7.1	127	138	127	138	22.9	20	128.812	96	7.18099	6.81481
1180	Yes	Yes	11.9694	No	75	70	25.06	23.39	7.1	5.8	122.9	143
1181	Yes	Yes	24.5333	No	72	70	23.78	23.12	8.5	9.1	196.5	159	196.5	159	2.16	3.55	5.82472	13.3125	1.048	1.3937
1182	Yes	Yes	8.84444	No	83	74	29.41	26.22	10.1	6.3	210.4	133
1183	Yes	Yes	9.575	No	64	62	25	24.22	7.2	7	105	122.11	105	122.11	4.19	3.33	35.9143	20.2808	1.0863	1.00402
1184	Yes	Yes	11.3333	No	55	53	24.44	23.56	7.9	7	199.9	167.7	199.9	167.7	9.6	5.04	25.2447	17.3295	4.73837	2.08693
1185	Yes	Yes	5.85	No	73	70	28.52	27.34	6.8	6.6	138.13	172.4	138.13	172.4	10.28	13.46	49.2586	44.2925	3.50611	5.72964
1186	Yes	Yes	7.45	No	70	71	26.03	26.4	6.5	6	162	129	162	129	8.94	4.9	32.5091	26.7273	3.576	1.56074
1187	Yes	Yes	17.725	No	78.5	69	28.15	24.74	10.2	6.7	158	117
1188	Yes	No	2.89444	No	69	65.5	24.16	22.93	10.1	6.9	165.1	126	165.1	126	7.87	8.24	27.7493	47.0857	3.20824	2.56356
1189	Yes	Yes	17.1167	No	81	76	30.49	28.6	8.5	6.9	156	104.7
1190	Yes	Yes	18.3389	No	62	52.7	27.19	23.11	7.9	6.4	132	107.1	132	107.1	4.29	1.48	22.3826	12.0816	1.39822	0.391378
1191	Yes	Yes	9.51667	No	75	70	24.49	22.86	9.4	8.1	158	121	158	121	11.5	6.12	43.5789	37.9862	4.48642	1.82844
1192	Yes	Yes	12.9806	No	71	65	27.73	27.06	9	7	142	121	142	121	7.56	7.89	34.4506	48.9724	2.65067	2.35726
1193	Yes	Yes	9.23056	No	76	65.2	31.43	26.96	8.5	6	144.93	114.96
1194	Yes	Yes	3.44722	No	70	62	29.14	25.81	6.5	6.2	85	124.2	85	124.2	20.7	9.15	338.727	53.8235	4.34444	2.806
1195	Yes	Yes	2.83056	No	75.9	65.7	31.59	27.35	9.6	5.9	183	99	183	99	19.2	9.73	57.6	97.3	8.67556	2.37844
1196	Yes	Yes	6.17222	No	70.1	68.5	24.84	24.27	7	6.2	143.5	123.09	143.5	123.09	8.57	3.94	38.3255	23.6046	3.03653	1.19747
1197	Yes	Yes	15.9944	No	71.5	64.6	25.33	22.89	9	7.7	125.7	119	125.7	119	7.38	1.25	42.3732	8.03571	2.29053	0.367284
1198	Yes	Yes	4.25833	No	93	88	28.08	26.57	5.4	5.4	92.1	80.2	92.1	80.2	24.8	12.8	306.804	267.907	5.6397	2.53472
1199	Yes	Yes	3.92778	No	155	152	55.58	54.5	7.3	6.9	136.87	123	136.87	123	10.1	9.01	49.2216	54.06	3.4133	2.73637
1200	Yes	Yes	18.1472	No	64	60	25	23.44	7	6.9	110.3	108	110.3	108	9.36	9.46	71.2389	75.68	2.54916	2.52267
1201	Yes	Yes	5.69167	No	80.7	94.5	33.16	38.83	8.5	6.3	154.3	133.49	154.3	133.49	2.75	8.15	10.8434	41.6229	1.04772	2.68628
1202	Yes	Yes	18.4167	No	82.8	82	27.67	27.4	7.1	7.6	104	155	104	155	12.84	14.72	112.741	57.6	3.29719	5.63358
1203	Yes	Yes	26.1861	No	70	65.3	23.66	22.07	6.5	6.6	150.72	144	150.72	144	10.01	10.4	41.0807	46.2222	3.7252	3.69778
1204	Yes	No	12.3528	No	90	82	30.25	27.56	10.3	6.7	274.1	152.7	274.1	152.7	5.58	4.48	9.51587	17.9799	3.77649	1.68913
1205	Yes	Yes	8.28056	No	86.9	72	29.37	24.34	7.7	5.8	131.6	119.1	131.6	119.1	18.1	5.77	94.9854	37.0267	5.88138	1.69681
1206	Yes	Yes	12.5167	No	60	52	25.97	22.51	8.1	6.5	91.55	99.34	91.55	99.34	3.86	3.05	48.6725	30.2146	0.872551	0.748116
1207	Yes	Yes	7.75	No	105	105	35.49	35.49	11	7.4	187.5	109.8	187.5	109.8	7.25	6.77	20.9639	52.0769	3.35648	1.83542
1208	Yes	Yes	3.00556	No	85	74	35.84	31.2	7.2	6	116.8	90.7
1209	Yes	Yes	2.41944	No	85	72.5	27.76	23.67	8.5	6.5	154.63	136.86	154.63	136.86	6.02	5.95	23.6516	29.0008	2.29845	2.01066
1210	Yes	Yes	4.14167	No	98	103	30.25	31.1	9.6	7.5	153	144	153	144	14.92	22.87	59.68	101.644	5.63644	8.13156
1211	Yes	Yes	17.4167	No	73.6	66.1	24.59	22.09	6.6	6.1	102	121
1212	Yes	Yes	6.58889	No	66.5	60.5	28.04	25.51	8.7	6.4	171	125.1	171	125.1	14	10.62	46.6667	61.5652	5.91111	3.2804
1213	Yes	Yes	6.87222	No	74.5	69.9	31.01	29.09	7.5	7.5	121.8	121.3	121.8	121.3	6.8	5.7	41.6327	35.1973	2.04504	1.70719
1214	Yes	Yes	21.1167	No	57.6	51.7	23.98	21.52	9	7	236	131
1215	Yes	Yes	11.5222	No	66	65	23.11	22.76	10	8.6	159.2	145.5
1216	Yes	Yes	3.625	No	75	75	29.85	29.85	6.4	6.8	125	143.8	125	143.8	20.2	19.1	117.29	85.099	6.23457	6.78168
1217	Yes	Yes	17.6972	No	73	67	25.2	23.13	7.4	6.4	144	156	144	156	8.07	7.4	35.8667	28.6452	2.86933	2.85037
1218	Yes	Yes	12.1833	No	56.5	48.5	24.45	20.99	7.8	6.9	141.7	130.3	141.7	130.3	5.35	1.72	24.4727	9.20059	1.87184	0.553373
1219	Yes	Yes	7.7	No	67	62	26.84	24.84	8	6.6	161	106.46
1220	Yes	Yes	8.03333	No	76	76.3	27.25	27.36	11.1	8.6	255	239	255	239	20.18	27.57	37.8375	56.3932	12.7059	16.2697
1221	Yes	Yes	5.21111	No	59	56.4	24.56	23.48	8.5	6.8	159	152.4	159	152.4	15.98	13.7	59.925	55.1678	6.27363	5.15526
1222	Yes	Yes	5.025	No	65	61	23.14	21.87	7.5	6.7	112.3	126.43	112.3	126.43	15.5	12.76	113.185	72.42	4.2979	3.98333
1223	Yes	Yes	9.86667	No	78	69	29.54	25.65	6.7	6.4	121.5	120.4
1224	Yes	Yes	10.3667	No	102	106.1	32.93	34.25	9.8	8.3	149.03	113.24
1225	Yes	Yes	3.76389	No	81	79	27.7	27.02	6.6	6.2	103.3	103	103.3	103	6.43	8.12	57.4392	73.08	1.64005	2.06509
1226	Yes	Yes	24.6972	No	75	75	31.22	31.22	8	7.8	125	108.9	125	108.9	8.07	8.33	46.8581	65.3333	2.49074	2.23984
1227	Yes	Yes	14.4472	No	95	90	28.37	26.87	9.9	9.1	183.6	171	183.6	171	3.42	4.47	10.209	14.9	1.5504	1.88733
1228	Yes	Yes	23.9056	No	98	90	32.93	30.25	8.4	7.7	114.2	149	114.2	149	8.24	11.7	57.9375	48.9767	2.32348	4.30444
1229	Yes	Yes	5.08056	No	75	66	25.95	22.84	6.4	6	121	136.65	121	136.65	2.93	1.96	18.1862	9.58045	0.875383	0.661319
1230	Yes	Yes	3.50278	No	93	86	33.35	30.84	8.5	6.7	161	115	161	115	12.38	6.71	45.4776	46.4538	4.92143	1.90531
1231	Yes	Yes	11.6028	No	60	50	25.97	21.64	8.1	6.3	149	109	149	109	6.26	8.28	26.2047	64.8	2.30306	2.22844
1232	Yes	Yes	16.7889	No	78	68	28.65	24.98	7.6	6.5	144	136
1233	Yes	Yes	2.42778	No	106	104	33.83	33.2	8.18	7.1	190.5	160.9	190.5	160.9	14.71	6.92	41.5341	25.4464	6.91915	2.7492
1234	Yes	Yes	18.1833	No	68	65	23.26	22.23	7.2	6.3	122.1	112.51	122.1	112.51	7.29	3.19	44.4061	23.1953	2.1978	0.88619
1235	Yes	Yes	4.67222	No	74	66	27.85	24.84	9.7	7.6	149	139	149	139	4.9	5	20.5116	23.6842	1.80272	1.71605
1236	Yes	No	2.825	No	77	76	28.98	28.6	9.7	6.9	111	101.54
1237	Yes	Yes	18.5111	No	81	76.4	26.45	24.95	7.7	7.7	102	132.9	102	132.9	16.2	5.05	149.538	26.0086	4.08	1.65715
1238	Yes	Yes	14.7139	No	69.5	68	26.48	25.91	7.8	6.7	131	148	131	148	8.7	8.3	46.0588	35.1529	2.81407	3.03309
1239	Yes	Yes	17.8667	No	72.4	73.3	29.37	29.74	7.6	6.5	180.63	156
1240	Yes	Yes	14.6556	No	73	62	27.82	23.62	7.3	6.3	159	107	159	107	7.5	6.3	28.125	51.5455	2.94444	1.66444
1241	Yes	Yes	16.6333	No	96.9	96.9	27.42	27.42	7.2	7	113	145	113	145	11	10.7	79.2	46.9756	3.06914	3.83086
1242	Yes	Yes	2.8	No	76	74	24.26	23.62	7.1	7.5	138.7	150.11	138.7	150.11	13.95	15.76	66.3408	65.1314	4.77744	5.84132
1243	Yes	Yes	11.6972	No	82	76.5	28.17	26.28	7.8	6.1	113	80	113	80	21	10.6	151.2	224.471	5.85926	2.09383
1244	Yes	Yes	8.32778	No	90	85	35.16	33.2	8.1	6	126.12	109.72	126.12	109.72	21.28	18.87	121.369	145.402	6.62675	5.11214
1245	Yes	Yes	0.705556	No	69	61	25.34	22.41	11	6.6	142	82	142	82	9.6	3.44	43.7468	65.1789	3.36593	0.696494
1246	Yes	Yes	23.6972	No	71.5	66	25.33	23.38	7.8	6.9	149	142.2
1247	Yes	Yes	3.08889	No	60	56.4	25.97	24.41	7.1	6.7	116.86	123.04	116.86	123.04	2.18	3.37	14.5711	20.2065	0.629024	1.02381
1248	Yes	Yes	11.7	No	67.3	58	28.01	24.14	8.5	6.1	170	83	170	83	19.3	5.8	64.9346	104.4	8.10123	1.18864
1249	Yes	Yes	1.2	No	69	67	28.72	27.89	10.8	7.2	140	135	140	135	10.96	9.15	51.2416	45.75	3.78864	3.05
1250	Yes	Yes	9.28056	No	70.8	70	27.31	27.01	5.9	5.7	83	100.2	83	100.2	6.95	10.7	125.1	103.548	1.42432	2.64726
1251	Yes	Yes	7.75556	No	68.3	55.6	28.43	23.14	7.4	5.6	144	94	144	94	12.6	4.6	56	53.4194	4.48	1.06765
1252	Yes	Yes	9.93056	No	70.2	63	25.48	22.86	5.8	5.9	78.1	130.8	78.1	130.8	5.2	4.5	123.974	23.8938	1.00277	1.45333
1253	Yes	Yes	16.6028	No	76	72	23.99	22.72	9.1	6.9	161	123	161	123	6.57	14.19	24.1347	85.14	2.61178	4.30956
1254	Yes	Yes	16.6694	No	66	64	28.19	27.34	7.9	8.5	137.4	165.15	137.4	165.15	9.25	8.41	44.7581	29.6388	3.13815	3.42941
1255	Yes	Yes	11.7694	No	68.5	68.5	27.44	27.44	8.8	8.8	195	140	195	140	18.3	5.6	49.9091	26.1818	8.81111	1.9358
1256	Yes	Yes	7	No	104	99	29.74	28.31	7	5.7	109	96	109	96	26.73	21.3	209.191	232.364	7.194	5.04889
1257	Yes	Yes	21.35	No	84	80	27.74	26.42	9.4	7.4	161	112	161	112	17.7	13.2	65.0204	96.9796	7.0363	3.65037
1258	Yes	Yes	10.2528	No	71	69	23.2	22.53	7.6	6.9	149.9	150.1	149.9	150.1	8.87	10.61	36.7457	43.853	3.283	3.93225
1259	Yes	Yes	6.94722	No	82	82	27.72	27.72	8.1	6.54	153	114
1260	Yes	Yes	7.7	No	65.9	56	24.21	20.57	6.4	6.1	143	103
1261	Yes	Yes	11.2056	No	78.8	70.5	25.73	23.02	9.7	6.1	116	100	116	100	9.08	2.29	61.6755	22.2811	2.60069	0.565432
1262	Yes	Yes	3.54167	No	145	145	50.17	50.07	7.7	7.4	93.8	119.35	93.8	119.35	17.3	29.11	202.208	185.973	4.00677	8.57847
1263	Yes	Yes	11.6639	No	55	46	24.12	20.17	11.9	7.1	203	128	203	128	10.2	2.38	26.2286	13.1815	5.11259	0.752198
1264	Yes	Yes	6.25	No	82	79	28.37	27.34	7.4	6.5	141	114	141	114	28	28.78	129.231	203.153	9.74815	8.10104
1265	Yes	Yes	15.5639	No	75	67.7	24.21	21.86	6.9	6.3	128.76	131.86	128.76	131.86	3.99	5.43	21.8431	28.388	1.26852	1.7679
1266	Yes	Yes	5.7	No	107.3	111	34.25	35.4	9.9	6.9	158	119	158	119	28.71	21.71	108.796	139.564	11.2004	6.37899
1267	Yes	Yes	5.03889	No	64.5	61.3	24.28	23.07	6.7	6.6	89.21	100.04
1268	Yes	Yes	5.575	No	98	96.4	39.26	38.62	11	7.7	170	105	170	105	23.42	21.5	78.7963	184.286	9.83062	5.57407
1269	Yes	Yes	9.63611	No	61	52	26.4	22.51	10.5	5.9	211.8	119.1	211.8	119.1	29.8	10.7	72.0968	68.6631	15.5843	3.14659
1270	Yes	Yes	22.6139	No	76	73.8	33.78	32.8	7.7	7.7	87	115
1271	Yes	Yes	3.11389	No	72	74	26.13	26.85	7.7	6.8	219.7	176.13	219.7	176.13	8.32	3.42	19.1142	10.8831	4.51334	1.48732
1272	Yes	Yes	12.6972	No	91	87.5	27.17	26.13	8	7.8	167	162	167	162	16.5	15.9	57.1154	57.8182	6.8037	6.36
1273	Yes	Yes	6.69722	No	73	67.5	24.39	22.55	8.3	6.9	154	119	154	119	13.9	12.5	54.989	80.3571	5.28543	3.67284
1274	Yes	Yes	9.36111	No	61	56	25.72	23.61	12.8	8.5	292.43	258	292.43	258	4.92	9	7.72	16.6154	3.55248	5.73333
1275	Yes	Yes	8.60556	No	65	59	24.46	22.21	6.1	5.4	147	126.35	147	126.35	6.66	4.78	28.5429	27.1634	2.41733	1.49124
1276	Yes	Yes	7.08889	No	59	54.5	27.3	25.22	8.8	6.4	157.5	132.18	157.5	132.18	15.8	15.8	60.1905	82.2203	6.14444	5.15665
1277	Yes	Yes	6.73056	No	65.2	60	28.22	25.97	8.6	5.7	172.86	128.6	172.86	128.6	4.03	3.55	13.2059	19.4817	1.72006	1.12723
1278	Yes	Yes	3.06944	No	70	68.5	23.1	22.63	6.8	6.1	120	112	120	112	9.35	7.61	59.0526	55.9102	2.77037	2.10449
1279	Yes	Yes	2.85278	No	105	102	35.08	34.08	7.1	7.7	177	143.5	177	143.5	26.2	3.27	82.7368	14.6236	11.4504	1.15863
1280	Yes	Yes	6.41944	No	59	56.2	24.56	23.7	12.8	8.3	309	144.6
1281	Yes	Yes	8.11389	No	70.5	70	28.24	28.04	6.2	6.9	140.7	144.71	140.7	144.71	2.96	4.3	13.7143	18.945	1.02833	1.53643
1282	Yes	Yes	2.78333	No	95	87.5	38.05	35.05	7.9	5.5	148.3	148.3	148.3	148.3	24.56	19.29	103.653	81.4115	8.9932	7.06347
1283	Yes	Yes	1.18333	No	82.2	82.5	29.83	29.23	7.2	7.1	94.9	113	94.9	113	16.1	22.9	181.693	164.88	3.77257	6.38938
1284	Yes	Yes	16.45	No	84	77	28.73	26.33	8	6.6	80.2	113	80.2	113	6.62	6.8	138.558	48.96	1.31092	1.89728
1285	Yes	Yes	13.6972	No	80	71	24.69	24.57	9.5	7	140	120	140	120	11.5	8.64	53.7662	54.5684	3.97531	2.56
1286	Yes	Yes	9.87778	No	76	70.2	25.69	23.73	11.5	6.6	186	121.95	186	121.95	11.2	5.3	32.7805	32.3664	5.1437	1.59589
1287	Yes	Yes	7.36389	No	117	110	46.28	43.51	8.6	6.2	170	120.7
1288	Yes	Yes	16.6694	No	66	70	23.38	24.8	6.4	6.6	101	121	101	121	3.11	6.97	29.4632	43.2621	0.77558	2.0824
1289	Yes	Yes	7.28333	No	64	59	25.96	23.94	11.3	6.5	217	154.8
1290	Yes	No	2.61667	No	62.3	60	26.97	25.97	8.5	6.6	121	122	121	122	11.6	10.5	72	64.0678	3.46568	3.16296
1291	Yes	Yes	20.3389	No	81.8	72.9	27.49	24.5	8.1	7.4	116.4	128.8	116.4	128.8	14	5.17	94.382	28.2857	4.0237	1.64419
1292	Yes	Yes	16.9111	No	81	69.5	29.39	25.22	6.7	6.5	138.4	133.2	138.4	133.2	9.78	7.94	46.695	40.7179	3.3421	2.61138
1293	Yes	Yes	2.15	No	83	75	26.2	23.67	7.1	5.5	88.07	105
1294	Yes	Yes	6.44722	No	65.8	63	28.11	26.91	9.7	5.8	182	108	182	108	9.46	9.05	28.6185	72.4	4.25116	2.41333
1295	Yes	Yes	4.15278	No	80.1	75	35.6	33.33	6.9	6.1	89	97	89	97	8	10	110.769	105.882	1.75802	2.39506
1296	Yes	Yes	0.827778	No	61	60	25.72	24.03	6.7	6.4	183	147.4	183	147.4	7.49	3.92	22.47	16.7204	3.38437	1.42669
1297	Yes	Yes	14.1306	No	73	62	26.18	22.23	12.9	7	320	126	320	126	7.91	5.1	11.0802	29.1429	6.24988	1.58667
1298	Yes	Yes	6.19722	No	67.2	64	28.71	27.34	7	6.6	102	108	102	108	23.93	17.92	220.892	143.36	6.02681	4.77867
1299	Yes	Yes	6.19722	No	69	69.7	23.88	24.12	7.1	5.3	122	150	122	150	8.24	14.8	50.278	61.2414	2.48217	5.48148
1300	Yes	Yes	1.61389	No	66	63	26.61	25.4	6.97	7.5	148	123
1301	Yes	Yes	17.6972	No	80.9	72	29.72	26.45	8.7	7.3	207	93.7	207	93.7	11.1	3.18	27.75	37.2899	5.67333	0.735719
1302	Yes	Yes	9.69722	No	52.5	53	25.32	25.56	7.3	7.1	132	176	132	176	13.4	17.62	69.913	56.1345	4.36741	7.65709
1303	Yes	Yes	10.1833	No	88	84.5	34.38	33.01	7.7	7.1	157.8	86	157.8	86	9.87	6.41	37.481	100.33	3.84564	1.36114
1304	Yes	Yes	18.4472	No	75	67.5	25.95	23.36	9.4	7.2	154	98
1305	Yes	Yes	3.14722	No	75.8	69	28.53	25.97	8.1	6.6	158	121	158	121	6.67	8.3	25.2758	51.5172	2.60212	2.47975
1306	Yes	Yes	13.6972	No	94.4	91	36.88	35.55	8.9	7.6	189	150	189	150	12.4	16.3	35.4286	67.4483	5.78667	6.03704
1307	Yes	Yes	14.7639	No	65.5	61	23.32	21.72	7.1	7.2	128	124.9	128	124.9	1.67	3.46	9.24923	20.1228	0.527802	1.06705
1308	Yes	Yes	8.18056	No	75	80	25.65	27.36	8.5	7	138	154.9	138	154.9	12.1	12.76	58.08	49.9848	4.12296	4.88031
1309	Yes	Yes	3.26944	No	97	87	29.81	26.73	6.2	6.1	138	86	138	86	19.8	7.47	95.04	116.922	6.74667	1.58622
1310	Yes	No	2.59167	No	64	61.5	24.24	23.29	7.2	6.7	153.1	111
1311	Yes	Yes	10.7556	No	59	52	25.54	22.51	7.9	6.5	175.1	115.55	175.1	115.55	7.01	3.15	22.512	21.5794	3.03074	0.898722
1312	Yes	Yes	10.5056	No	95	88	31.38	29.07	7.2	7.4	103	116	103	116	10.2	3.7	91.8	25.1321	2.59407	1.05975
1313	Yes	Yes	4.49167	No	109	96.5	39.08	34.6	10.3	6.3	266.3	106	266.3	106	13.7	7.61	24.2597	63.7116	9.00817	1.99175
1314	Yes	No	7.28056	No	91.1	95	28.43	29.65	7.5	6.6	107.9	128.23	107.9	128.23	6.38	6.99	51.1537	38.5773	1.69976	2.21315
1315	Yes	Yes	10.9167	No	77.5	66.3	26.82	22.94	9.3	5.9	182	104.1	182	104.1	25.13	11	76.0235	96.3504	11.293	2.82741
1316	Yes	Yes	10.6583	No	61	55.6	27.11	24.71	7.2	6.6	132	132	132	132	24.7	8.36	128.87	43.6174	8.05037	2.72474
1317	Yes	Yes	18.0972	No	67	67	24.61	24.61	7.4	7.1	85.3	102.88
1318	Yes	Yes	3.69167	No	122	118.8	36.43	35.87	11.68	5.62	302	134	302	134	16.59	25.69	24.9891	130.259	12.3708	8.4999
1319	Yes	Yes	15.1389	No	65	58.5	25.08	23.73	10	7.5	180	125	180	125	12.4	9.07	38.1538	52.6645	5.51111	2.79938
1320	Yes	Yes	13.9083	No	63	51.5	27.27	22.29	6.1	6.2	120.7	129.29	120.7	129.29	8.9	7.3	55.5286	39.644	2.65242	2.33041
1321	Yes	Yes	16.3333	No	77	72.5	25.43	23.95	6.6	6.6	103	120.7
1322	Yes	Yes	12.0278	No	63	58	23.14	21.3	6.9	6.2	123	117	123	117	10.1	7.93	60.6	52.8667	3.06741	2.29089
1323	Yes	Yes	16.3333	No	70	64.5	26.67	24.58	7.1	7	129	113
1324	Yes	Yes	4.67778	No	73.5	72	23.73	23.24	8	7.7	156	151	156	151	5.65	15.34	21.871	62.7545	2.1763	5.71936
1325	Yes	Yes	2.04167	No	77	73.4	25.14	23.97	10.7	6.4	126	121	126	121	4.4	6.68	25.1429	41.4621	1.36889	1.99575
1326	Yes	Yes	9.67778	No	70.2	61	25.79	22.41	7.6	6.6	136	114
1327	Yes	Yes	9.48333	No	68	60.9	24.38	21.84	6.8	6.2	149.9	88.4	149.9	88.4	15.8	3.91	65.4545	55.4173	5.84795	0.853442
1328	Yes	Yes	16.5972	No	93	83	33.35	29.76	9.6	6.2	257.83	113.45
1329	Yes	Yes	16.1222	No	92.3	86.7	33.1	31.09	8.5	7.9	141.6	144.84	141.6	144.84	5.84	4.43	26.7481	19.4868	2.04184	1.5843
1330	Yes	Yes	17.6972	No	82	77	32.03	30.08	6.7	7	149.9	127.3	149.9	127.3	8.7	10.4	36.0414	58.2271	3.22007	3.26894
1331	Yes	No	2.56389	No	97	96	31.31	30.99	6.8	6.5	105	108.6	105	108.6	14.1	15.3	120.857	120.789	3.65556	4.10267
1332	Yes	Yes	5.52778	No	100	95	31.56	29.98	8.9	6.8	189.8	155.4	189.8	155.4	23.7	20.1	67.2871	78.3117	11.1068	7.71244
1333	Yes	Yes	6.68333	No	89.1	85.6	28.44	27.32	12.4	7.4	267.6	100	267.6	100	8.8	22.24	15.4839	216.389	5.81452	5.49136
1334	Yes	Yes	7.43056	No	60	49.6	23.44	19.38	7.6	6.7	114.05	91.74	114.05	91.74	11.6	7.6	81.8022	95.1983	3.26662	1.72154
1335	Yes	Yes	18.1639	No	82.3	77.3	30.23	28.39	12	8.6	159.34	151.8
1336	Yes	Yes	11.1278	No	67	62	24.31	22.5	6.3	5.8	135	114	135	114	9.63	5.73	48.15	40.4471	3.21	1.61289
1337	Yes	Yes	5.71667	No	84	74	37.33	32.89	8.7	6.8	171	116.47	171	116.47	13.2	11.1	44	74.7335	5.57333	3.19214
1338	Yes	Yes	9.36111	No	94.6	82	29.2	25.31	12.5	5.7	175	112	175	112	17.5	12.7	56.25	93.3061	7.56173	3.5121
1339	Yes	Yes	14.5944	No	73.5	72	23.46	22.98	6.7	5.8	104	114.3	104	114.3	2.31	5.34	20.2829	37.4737	0.593185	1.50707
1340	Yes	Yes	19.3389	No	60	60.5	24.97	25.18	7.4	6.5	151	119	151	119	8.71	6.54	35.6318	42.0429	3.24743	1.92163
1341	Yes	Yes	12.325	No	75	74	25.95	25.61	7.3	6.3	95.88	115.47	95.88	115.47	5.35	6.49	58.5766	44.5283	1.26656	1.85037
1342	Yes	Yes	8.38056	No	89	80	33.09	29.74	9.8	7.6	111.41	123.3	111.41	123.3	8.66	17.14	64.3999	102.328	2.38225	5.21818
1343	Yes	Yes	5.49722	No	67	63	24.91	23.42	7.1	6.9	134	116	134	116	3.4	4.4	17.2394	29.8868	1.12494	1.26025
1344	Yes	Yes	13.75	No	71.3	67	26.51	24.91	7.3	6.6	92	108	92	108	4.59	7.04	56.9793	56.32	1.04267	1.87733
1345	Yes	Yes	7.5	No	104	100	40.63	39.06	7.1	6.9	151.1	107.06	151.1	107.06	24.5	21.56	100.114	176.16	9.14062	5.69929
1346	Yes	Yes	11.1917	No	65	66	24.62	24.84	13	10.7	238	205	238	205	16.7	21.8	34.3543	55.2676	9.81383	11.0346
1347	Yes	Yes	3.05278	No	81	83.5	29.04	28.89	9.3	6.9	145	127.5	145	127.5	24.1	35.9	105.805	200.372	8.6284	11.3019
1348	Yes	Yes	3.09167	No	70	63	29.14	26.22	7.1	6.1	138.76	130.32
1349	Yes	Yes	4.575	No	81.8	78	34.49	32.89	9.1	7.2	120.72	127.2	120.72	127.2	13.55	19.01	84.5114	106.598	4.0389	5.97055
1350	Yes	No	2.49722	No	58	57	25.44	25	7.1	6.6	115	111	115	111	7.28	3.9	50.4	29.25	2.06716	1.06889
1351	Yes	Yes	11.0917	No	70.5	69	29.73	29.09	11.7	9.7	220	178	220	178	8.21	8.05	18.8255	25.2	4.45975	3.53802
1352	Yes	Yes	8.65	No	71.5	67	30.95	29	10	6.8	93.6	126.3
1353	Yes	Yes	2.83889	No	75	73	26.89	26.18	6.3	5.4	123	68.72	123	68.72	3.19	5.29	19.14	332.937	0.968815	0.897602
1354	Yes	Yes	17.25	No	74	68	24.44	22.46	6.3	6.9	115.5	146.93	115.5	146.93	6.14	2.19	42.1029	9.39354	1.75104	0.79451
1355	Yes	Yes	6.53056	No	75.4	62	29.45	23.92	8.4	7	127	123.9	127	123.9	5.7	3.71	32.0625	21.931	1.78741	1.13499
1356	Yes	Yes	12.1139	No	71.5	70	25.33	24.8	6.8	6.8	99	104	99	104	11.5	10.8	115	94.8293	2.81111	2.77333
1357	Yes	Yes	10.5306	No	77	76	26.64	26.3	9.7	7.2	192	208.5	192	208.5	6.15	10.2	17.1628	25.2371	2.91556	5.25111
1358	Yes	Yes	13.6306	No	57	53.5	24.03	22.56	7	6.5	118	116	118	116	10.38	10.75	67.9418	73.0189	3.0243	3.07901
1359	Yes	Yes	13.8028	No	80	71.4	26.73	23.86	6.9	6.7	159	124.93	159	124.93	3.78	4.13	14.175	24.0078	1.484	1.27398
1360	Yes	Yes	2.67222	No	60	61	24.97	25.39	6.8	7.2	133	90	133	90	18.8	10	96.6857	133.333	6.17383	2.22222
1361	Yes	Yes	11.6167	No	65	61	26.37	24.75	7.6	6.6	132.4	110.2	132.4	110.2	29.53	16.46	153.182	125.542	9.65376	4.47875
1362	Yes	Yes	12.7	No	74.5	75.5	27.36	27.73	6.5	6.3	115.23	125.09	115.23	125.09	19.1	15.68	131.648	90.9132	5.4343	4.84299
1363	Yes	Yes	15.3306	No	67.4	63.4	23.6	22.2	10	7.7	146	129	146	129	2.78	3.26	12.0578	17.7818	1.00217	1.03837
1364	Yes	Yes	13.1694	No	82.3	76	33.18	30.64	7.3	6.5	110	111	110	111	4.41	5.9	33.7787	44.25	1.19778	1.61704
1365	Yes	Yes	21.5306	No	74	71	27.51	26.4	8.6	6.4	169.7	117.3	169.7	117.3	4.63	8.72	15.6214	57.8122	1.94003	2.52557
1366	Yes	No	4.44444	No	68.6	65.4	28.55	27.22	6.4	6.6	137.2	118	137.2	118	22.9	12.2	111.105	79.8545	7.75773	3.55457
1367	Yes	Yes	16.0222	No	77.3	73	27.72	25.56	11	7.4	197	144	197	144	17.3	18.9	46.4776	84	8.41506	6.72
1368	Yes	Yes	3.65	No	74.4	73	26.05	25.56	13.8	8.2	246.5	175.7	246.5	175.7	3.64	5.56	7.14114	17.7604	2.21546	2.41208
1369	Yes	Yes	6.31944	No	71	70	25.46	25.1	9.2	7.7	190	114.8	190	114.8	11.2	7.96	31.748	55.3205	5.25432	2.25632
1370	Yes	Yes	7.02222	No	62	60	25.15	24.34	11.5	7.7	169.8	118.2	169.8	118.2	4.5	5.9	15.1685	38.4783	1.88667	1.72193
1371	Yes	Yes	15.25	No	73	70	25.56	24.51	8.6	6.1	132	128
1372	Yes	Yes	3.51111	No	92	88.2	36.39	34.89	6.7	7.1	116	143	116	143	12.6	13.6	85.5849	61.2	3.60889	4.80198
1373	Yes	Yes	8.73889	No	70	65	27.69	25.71	8.6	7	164	133	164	133	14.1	7.01	50.2574	36.0514	5.70963	2.30205
1374	Yes	Yes	4.44722	No	90	87	29.05	28.09	6.6	6.5	118	101
1375	Yes	Yes	8.92222	No	65	65	23.59	23.59	9.2	8.1	163.4	190.3	163.4	190.3	5.87	5.06	21.0478	14.3095	2.36829	2.37758
1376	Yes	Yes	1.99167	No	66	65	28.19	27.77	7.6	6	155	95	155	95	18.1	12.4	70.8261	139.5	6.92716	2.90864
1377	Yes	Yes	26.9028	No	70	72	25.71	26.45	7.6	6.9	121	120	121	120	9.2	7.73	57.1034	48.8211	2.74864	2.29037
1378	Yes	Yes	5.51111	No	75	73	25.06	24.39	7	6.7	124.4	101.24	124.4	101.24	5.45	7.91	31.9544	74.4665	1.67402	1.9773
1379	Yes	Yes	3.16944	No	64.5	63	24.28	23.71	8.3	6.5	132	126.4	132	126.4	13	15.2	67.8261	86.3091	4.23704	4.7439
1380	Yes	Yes	20.5111	No	87	87	30.1	30.1	7.9	9	151.81	201.62	151.81	201.62	13.06	15.66	52.94	40.6695	4.8954	7.79597
1381	Yes	Yes	1.9	No	77	67	32.89	28.62	6	6	102	88.89	102	88.89	15.83	4.18	146.123	58.1228	3.98681	0.917433
1382	Yes	Yes	12.6972	No	73.5	76	24.84	25.39	6.6	7.4	129.7	187.8	129.7	187.8	4.9	8.5	26.4468	24.5192	1.56921	3.94148
1383	Yes	Yes	7.09167	No	65	56	30.08	25.92	7.4	6.5	136	102	136	102	9.02	5.13	44.4822	47.3538	3.02894	1.292
1384	Yes	Yes	18.925	No	78.5	72	27.81	25.51	10.2	7.3	240	153.75	240	153.75	8.95	10.1	18.2034	40.0661	5.3037	3.83426
1385	Yes	Yes	1.76389	No	90.1	87	33.91	32.74	8.7	7.4	237.51	162	237.51	162	11.05	8.7	22.7953	31.6364	6.48021	3.48
1386	Yes	Yes	16.8667	No	64	58	29.62	26.84	8.8	9.3	155	127.06	155	127.06	9.25	5.5	36.1957	30.9085	3.54012	1.72551
1387	Yes	Yes	8.7	No	72	71.5	24.62	24.45	7.3	7	96	132
1388	Yes	Yes	10.0917	No	71.5	64.4	28.64	25.47	6.9	5.9	129.1	133.18	129.1	133.18	7.27	9.2	39.5946	47.1929	2.31742	3.02532
1389	Yes	Yes	8.61667	No	80	75	27.68	25.95	9.7	6.9	207.4	122.6	207.4	122.6	14.1	6.77	35.1524	40.8926	7.22059	2.04939
1390	Yes	Yes	2.31667	No	49.8	48	23.05	22.21	9	6.3	220	132	220	132	5.3	3.8	12.1529	19.8261	2.87901	1.23852
1391	Yes	Yes	4.80278	No	69	67	25.65	24.91	8.3	7.2	210.59	136.09	210.59	136.09	11.3	13.04	27.5628	64.2277	5.87572	4.38176
1392	Yes	Yes	3.19722	No	75.4	70.4	24.9	23.25	10.1	6.2	160.8	108	160.8	108	12.72	6.92	46.8221	55.36	5.05031	1.84533
1393	Yes	Yes	9.09722	No	65	61.7	23.03	21.86	7.6	6.1	141	124.35	141	124.35	4.7	4.63	21.6923	27.1687	1.6363	1.42158
1394	Yes	Yes	16.2528	No	88.2	83	27.84	26.2	7.97	7.6	123	174	123	174	14.75	10	88.5	32.4324	4.47963	4.2963
1395	Yes	Yes	4.36389	No	71.5	67	24.74	23.18	8.2	6.5	154.3	129	154.3	129	8.48	6.42	33.437	35.0182	3.23078	2.04489
1396	Yes	Yes	16.9833	No	68	68	24.98	24.98	6.9	6.9	148	128	148	128	6.73	8.05	28.5035	44.5846	2.45936	2.5442
1397	Yes	Yes	18.1861	No	68	67	24.38	25.22	6.3	6.2	118	116	118	116	34.1	13.7	223.2	93.0566	9.93531	3.92395
1398	Yes	Yes	17.2806	No	88	89	32.72	33.09	6.8	6.7	110.9	114.84	110.9	114.84	7.28	14.4	54.714	100	1.99346	4.0832
1399	Yes	Yes	11.1111	No	67	61.7	23.49	21.86	6.5	6.8	92	118.3	92	118.3	3.85	4.33	47.7931	28.1881	0.874568	1.26479
1400	Yes	Yes	7.58889	No	69	72	25.34	29.899	8.9	8	126.82	183.94	126.82	183.94	5.14	4.27	28.994	12.7104	1.60952	1.93932
1401	Yes	Yes	9.33333	No	92	81.7	37.8	30.7486	6.3	5.9	107.7	103.82	107.7	103.82	16.4	19.6	132.081	172.856	4.36119	5.02438
1402	Yes	Yes	17.1056	No	77	69	28.63	25.5391	6.8	6.3	131.9	143	131.9	143	14.7	9.56	76.807	43.02	4.78748	3.37551
1403	Yes	Yes	13.0722	No	53.9	47.2	23.64	20.66	8.8	6.8	119.17	108.46	119.17	108.46	3.51	2.33	22.496	18.4514	1.03281	0.62398
1404	Yes	Yes	19.5306	No	54	51	24	22.67	8.2	6.4	122	121	122	121	5.21	4.95	31.7898	30.7241	1.56943	1.47889
1405	Yes	Yes	10.225	No	78	78	26.37	26.37	7.8	6.3	137	127.13	137	127.13	20.2	9.09	98.2703	51.0276	6.83309	2.85336
1406	Yes	Yes	6.26667	No	82.5	76	26.94	24.82	6.8	6.5	138.64	132
1407	Yes	Yes	0.680556	No	110	113.7	38.51	39.81	6.3	5.3	88.19	83.1
1408	Yes	Yes	17.3694	No	58	52.5	23.53	21.3	7.7	6.3	144	137.5	144	137.5	6.12	5.97	27.2	28.8483	2.176	2.02685
1409	Yes	Yes	9.35278	No	66	64.9	28.38	28.28	6.5	6.7	113.7	110	113.7	110	9.81	12.9	69.6568	98.8085	2.75407	3.5037
1410	Yes	Yes	5.60556	No	90.2	87	31.21	30.1	10.4	7.8	213.84	124.1
1411	Yes	Yes	11.9194	No	72	70	24.62	23.94	6.1	6.3	157.74	147.3	157.74	147.3	3.07	2.93	11.6656	12.5125	1.19571	1.06565
1412	Yes	Yes	7.60556	No	70	65.5	24.8	23.21	8.6	7.5	174	156	174	156	17.56	22.49	56.9514	87.0581	7.5443	8.66281
1413	Yes	Yes	8.75556	No	80	78	24.69	24.07	7.8	7.1	175	115
1414	Yes	Yes	5.61389	No	62.6	62	25.72	25.48	6	5.5	97.1	90.2	97.1	90.2	13.4	13.1	141.466	173.382	3.21269	2.91758
1415	Yes	Yes	2.175	No	87.6	72	34.22	28.12	7.2	5.3	177	113	177	113	37.78	5.45	119.305	39.24	16.5113	1.52062
1416	Yes	Yes	15.3333	No	74	76	24.16	24.82	9	8	144	120	144	120	8.1	8.4	36	53.0526	2.88	2.48889
1417	Yes	Yes	12.8667	No	71.5	64.4	24.45	22.02	8.7	6.6	167	131.5	167	131.5	5.01	5.32	17.3423	27.9591	2.06585	1.72736
1418	Yes	Yes	2.44167	No	85	78	27.76	25.47	8	7	149.88	130.26	149.88	130.26	5.3	7.8	21.9613	41.7484	1.96139	2.50871
1419	Yes	Yes	2.49167	No	85	86	29.21	29.76	8.5	7.4	91	127
1420	Yes	Yes	3.86667	No	64.5	64	28.29	28.07	8.1	5.9	216.6	137.7	216.6	137.7	9.21	6.23	21.5859	30.0241	4.92564	2.1182
1421	Yes	Yes	5.28333	No	80	76	29.74	28.26	6.5	6.3	98.7	98.6	98.7	98.6	7.38	2.46	74.4202	24.8764	1.79853	0.598904
1422	Yes	Yes	3.35556	No	73.6	69	23.49	22.02	6	5.7	94	103	94	103	5.7	6.44	66.1935	57.96	1.32296	1.63783
1423	Yes	No	4.675	No	58	56.5	23.53	22.35	7.8	6.6	152	152.08	152	152.08	3.7	2.11	14.9663	8.52717	1.38864	0.792318
1424	Yes	Yes	7.33611	No	70	63.4	28.76	26.05	6.8	6.6	121	112	121	112	9.38	11.4	58.2207	83.7551	2.80242	3.15259
1425	Yes	Yes	1.60278	No	64	60	25	23.44	11.6	6.7	214.3	142.3	214.3	142.3	6.62	7.64	15.7515	34.6835	3.50288	2.68438
1426	Yes	Yes	12.9139	No	65.5	63.4	23.49	22.73	9.7	7.4	188.7	201.2
1427	Yes	Yes	20.5306	No	77	70	30.08	27.34	6.8	6.1	72	115.86	72	115.86	4.72	5.9	188.8	40.1816	0.839111	1.68784
1428	Yes	Yes	6.7	No	115	110	34.34	32.85	8.5	7.9	150.61	156	150.61	156	13.89	19.6	57.0757	75.871	5.16537	7.54963
1429	Yes	Yes	4.89444	No	73.5	73.6	23.73	23.76	9.1	5.9	132	93
1430	Yes	Yes	3.45	No	79.2	75	29.09	27.55	7.4	5.4	133	112	133	112	8.1	8.1	41.6571	59.5102	2.66	2.24
1431	Yes	Yes	5.55556	No	69	65	26.95	25.39	7.6	6.6	106	125
1432	Yes	Yes	3.225	No	69	65	27.64	26.04	6.7	6.26	115	109	115	109	11.42	11.5	79.0615	90	3.24272	3.09506
1433	Yes	Yes	5.35833	No	76	76	26.61	26.61	8.8	7.9	154	169
1434	Yes	No	9.01667	No	78	74.3	26.67	24.54	9.2	7.2	151	133.9	151	133.9	8.08	18.27	33.0545	92.7673	3.01254	6.04038
1435	Yes	Yes	6.16111	No	92	92	31.83	31.1	12.4	9.6	248.7	98.3	248.7	98.3	12.8	3.12	24.8142	31.8187	7.86015	0.757274
1436	Yes	Yes	13.0861	No	72.5	65	29.04	26.04	6.6	6.5	134.59	107.4
1437	Yes	Yes	14.6583	No	72	64	23.51	20.9	8.7	6.2	160.9	134	160.9	134	18.4	6.98	67.6609	35.3915	7.31002	2.30943
1438	Yes	Yes	8.36389	No	69	68.2	25.34	25.05	8.2	6.9	139	137	139	137	5.49	8.16	26.0053	39.6973	1.88422	2.7603
1439	Yes	Yes	10.225	No	63.7	61.5	25.84	24.95	8.6	7.7	172	160.7	172	160.7	5.5	12.7	18.1651	46.7963	2.3358	5.03923
1440	Yes	Yes	23.0917	No	64	58	28.44	25.78	8.3	7.1	120.5	145.1	120.5	145.1	5.2	6.93	32.5565	30.3873	1.54716	2.48282
1441	Yes	Yes	11.2806	No	63	59	26.91	24.24	9.2	7.5	170	139.9	170	139.9	13	9.65	43.7383	45.1756	5.45679	3.33342
1442	Yes	Yes	4.60278	No	138	126	41.21	37.62	7.8	6.8	160	123	160	123	24	31	89.0722	186	9.48148	9.41481
1443	Yes	Yes	16.35	No	86	76	31.59	27.92	12.8	5.6	253	72.76	253	72.76	13.1	14.88	24.8211	548.852	8.18346	2.67326
1444	Yes	Yes	14.2417	No	66.8	65.1	23.11	22.53	10.9	7.8	282.29	157.2	282.29	157.2	6.28	10.2	10.3096	38.9809	4.37724	3.95911
1445	Yes	Yes	17.0194	No	80	77.4	28.7	27.75	7.7	8.2	91.28	174.8	91.28	174.8	12.41	10.72	157.977	34.5188	2.797	4.6268
1446	Yes	Yes	4.94722	No	70	64.5	24.8	22.85	6.8	6.3	110	98
1447	Yes	Yes	18.1611	No	64	62	23.51	22.77	5.6	5.6	107.1	90.9
1448	Yes	Yes	17.6972	No	57	54	24.54	23.25	7.5	7.3	151	173
1449	Yes	Yes	14.6972	No	74.5	71	24.61	23.45	9.3	7.6	211	203	211	203	10.72	8	26.0757	20.5714	5.58499	4.00988
1450	Yes	Yes	8.7	No	65	72	25.39	28.12	6.5	7	101	126.1	101	126.1	4.34	5.99	41.1158	34.1743	1.08232	1.86503
1451	Yes	No	3.00833	No	91	87	36.92	35.3	6.4	6.5	111	109	111	109	22	11.2	165	87.6522	6.02963	3.01432
1452	Yes	Yes	9.16389	No	72	67	29.97	27.89	6.6	6.22	109	108	109	108	3.48	8.27	27.2348	66.16	0.936593	2.20533
1453	Yes	Yes	2.975	No	105	93.5	31.35	27.96	5.9	6.5	87	89.76
1454	Yes	No	6.52778	No	99	99.6	39.66	39.9	6.4	6.6	119	117.26	119	117.26	18.46	13.65	118.671	90.564	5.42405	3.9521
1455	Yes	Yes	17.4444	No	89.8	87	30	29.07	8.6	6.9	146.42	146.2
1456	Yes	Yes	17.3778	No	70	67	23.39	22.39	7.6	6.3	195	152
1457	Yes	Yes	9.44722	No	108.3	98.5	45.67	41.53	6.5	6	125.15	96	125.15	96	7.46	5.89	43.2116	64.2545	2.30523	1.39615
1458	Yes	Yes	11.35	No	103	96	37.38	34.84	8.8	7.5	122	137	122	137	12.25	9.82	74.7458	47.773	3.69012	3.32183
1459	Yes	Yes	11.4417	No	87.5	82.2	32.14	30.19	8.2	7.3	149	121	149	121	12.8	7.67	53.5814	47.6069	4.70914	2.29153
1460	Yes	Yes	3.24444	No	63	57.2	24.3	22.07	6.5	6.1	112	113	112	113	13.85	7	101.755	50.4	3.83012	1.95309
1461	Yes	Yes	3.19722	No	75	69	26.89	24.74	6.5	7.1	140	174.4	140	174.4	4.3	4.02	20.1039	12.991	1.48642	1.73108
1462	Yes	Yes	8.60278	No	97	91	37.89	35.55	6.6	6.4	122	116	122	116	33.9	17.79	206.847	120.838	10.2119	5.09541
1463	Yes	Yes	9.58611	No	84	78	27.12	25.18	8.3	6.8	138.04	95	138.04	95	13.5	8.39	64.7655	94.3875	4.60133	1.96802
1464	Yes	Yes	8.1	No	76.5	76.6	27.43	27.47	6.9	6.3	107.3	119	107.3	119	6.43	8.44	52.2528	54.2571	1.70355	2.4799
1465	Yes	Yes	11.2528	No	74.1	67	29.68	26.84	7.8	7.5	125	143	125	143	4.3	6.9	24.9677	31.05	1.32716	2.4363
1466	Yes	Yes	27.1139	No	73.4	70	23.43	22.34	6.6	6.2	83	117.1	83	117.1	2.75	4.2	49.5	27.9482	0.56358	1.21437
1467	Yes	Yes	12.3639	No	92	85	30.74	28.4	8.5	7	109	114.1	109	114.1	5.07	9.66	39.6783	68.0548	1.36452	2.7215
1468	Yes	Yes	5.18889	No	69	64.5	24.45	22.85	7.6	7	127.09	104.2	127.09	104.2	1.99	3.4	11.178	29.7087	0.624467	0.874765
1469	Yes	Yes	8.075	No	58.5	60	25.19	25.83	10.4	6.3	112.5	105.45	112.5	105.45	4.1	3.42	29.8182	29.0035	1.13889	0.890467
1470	Yes	Yes	5.94722	No	69	60	27.64	24.03	9.5	5.89	155	80
1471	Yes	Yes	1.73056	No	105	102	34.29	32.19	7.8	6.2	121	95	121	95	17.63	32.41	109.428	364.612	5.26723	7.60235
1472	Yes	Yes	7.06111	No	85	78	33.2	30.47	6.3	6.8	109.42	114.7	109.42	114.7	11.77	4.76	91.2796	33.1451	3.17993	1.34808
1473	Yes	Yes	10.0194	No	74	67.4	24.87	22.65	7.5	8.1	97.5	129	97.5	129	10.7	2.38	111.652	12.9818	2.57593	0.758074
1474	Yes	Yes	3.79167	No	65	56	30.08	25.92	9.8	7	222.96	153.77	222.96	153.77	7.71	4.44	17.3518	17.6093	4.2445	1.68577
1475	Yes	Yes	11.7	No	73.5	69.5	26.04	24.62	6.3	6.6	97.4	118	97.4	118	6.07	3.66	63.5233	23.9564	1.4598	1.06637
1476	Yes	Yes	5.68333	No	121	119	44.99	44.24	6.8	7.5	121	85	121	85	26.9	15.57	166.966	254.782	8.03679	3.26778
1477	Yes	Yes	17.6111	No	70	70	27.34	27.34	6.2	6.9	136.12	168
1478	Yes	Yes	3.36944	No	71	68	25.16	24.09	5.7	5.9	93	101
1479	Yes	No	8.03056	No	72	70	24.91	24.22	7	6.6	130.67	135	130.67	135	16.5	14.3	87.7789	71.5	5.32359	4.76667
1480	Yes	Yes	1.59722	No	77	71.5	26.58	24.68	7.9	6.7	165	117	165	117	5.86	5.33	20.6824	35.5333	2.38741	1.53978
1481	Yes	Yes	10.4889	No	64.5	60	26.17	24.34	7.6	5.3	164	107.01	164	107.01	21.2	14.1	75.5644	115.337	8.58469	3.72553
1482	Yes	Yes	4.23333	No	74	67	25.01	22.65	5.7	5.7	110.6	111.65
1483	Yes	Yes	9.36389	No	86	85	33.59	33.2	12.8	7.8	345	129.2	345	129.2	8	18.9	10.2128	102.779	6.81481	6.02933
1484	Yes	Yes	13.5056	No	61	58.6	24.75	23.77	9.8	6.3	158	96	158	96	6.78	10.7	25.6926	116.727	2.64504	2.5363
1485	Yes	Yes	5.72222	No	68.8	64	25.24	23.48	8.6	6.6	151	105
1486	Yes	Yes	11.9806	No	86.1	77.2	27.17	24.37	7.8	6.8	138	123	138	123	12	12.07	57.6	72.42	4.08889	3.6657
1487	Yes	No	1.74722	No	71	68	30.73	29.43	7.3	6.5	124	104	124	104	11.13	5.84	65.6852	51.278	3.4077	1.49965
1488	Yes	Yes	7.69722	No	98	94	37.81	36.26	6.7	7.3	123.4	129.73	123.4	129.73	22.8	27.4	135.894	147.82	6.94696	8.7768
1489	Yes	Yes	5.02778	No	76.8	75.2	30.96	30.31	7.2	6.8	103	118	103	118	23.1	19.1	207.9	125.018	5.87481	5.56494
1490	Yes	Yes	5.79167	No	72.5	66	27.8	25.3	5.9	5.2	71.9	78.9	71.9	78.9	5.92	11.2	239.461	253.585	1.05098	2.18193
1491	Yes	Yes	5.2	No	81.9	76	31.6	29.32	10	6.9	160	138
1492	Yes	Yes	1.03333	No	76.2	80	26.37	27.68	5.8	4.9	139	91.01
1493	Yes	Yes	8.33333	No	66	62	24.24	22.77	7.4	6.8	175.6	130.2	175.6	130.2	10.1	8.57	32.2913	45.9107	4.37916	2.7551
1494	Yes	Yes	24.2833	No	87	80	29.75	27.36	7.7	6.7	112.09	84.63	112.09	84.63	4.17	4.78	30.5806	79.5562	1.15411	0.998843
1495	Yes	Yes	8.33333	No	62	61	26.84	26.4	9.2	7.7	130	121	130	121	9.5	6.7	51.0448	41.5862	3.04938	2.00173
1496	Yes	Yes	10.0833	No	57	57	24.03	24.03	10.9	7.6	175	192
1497	Yes	Yes	12.7694	No	100.3	98	32.02	31.28	11.1	8.1	247	178	247	178	9.07	13.3	17.7457	41.6348	5.53158	5.84543
1498	Yes	Yes	21.6028	No	60	55.2	24.34	22.39	9.1	8.5	224	157	224	157	12.4	10.5	27.7267	40.2128	6.85827	4.07037
1499	Yes	Yes	16.1139	No	79	72	29.73	27.1	7	6.1	133	101	133	101	22.7	11.9	116.743	112.737	7.45457	2.96765
1500	Yes	No	2.28056	No	84	78.6	33.65	31.49	7.6	6.7	165	108.1	165	108.1	29.28	23.92	103.341	190.936	11.9289	6.38457
1501	Yes	Yes	2.15833	No	70	68.6	29.52	28.78	9.8	6.6	225.4	115	225.4	115	2.77	2.34	6.14039	16.2	1.54162	0.664444
1502	Yes	Yes	3.50833	No	66.1	53	27.16	21.78	8.7	6.6	138.69	76.1
1503	Yes	Yes	7.3	No	67	63	25.22	23.71	6.5	5.6	100.7	120	100.7	120	8	8.3	76.3926	52.4211	1.98914	2.45926
1504	Yes	Yes	1.41667	No	74	70.8	24.44	23.38	12.8	7.4	309	119	309	119	25.59	15.36	37.4488	98.7429	19.5242	4.51319
1505	Yes	Yes	30.45	No	82	70	25.03	21.37	8.21	6.4	93.81	96.5	93.81	96.5	12.36	5.87	144.421	63.0806	2.86294	1.39865
1506	Yes	Yes	19.4639	No	72	72	27.43	27.43	7.3	9.4	108	203.78
1507	Yes	Yes	2.8	No	71	67	26.08	24.61	6.8	5.9	134.72	122	134.72	122	5.89	16.1	29.565	98.2373	1.95926	4.84988
1508	Yes	Yes	3.02778	No	74	69	32.03	29.86	8.4	6.6	140	102	140	102	10.6	7.48	49.5584	69.0462	3.6642	1.88385
1509	Yes	Yes	12.2833	No	70	65	24.8	23.03	7	5.5	162.1	109.74	162.1	109.74	12.6	10.04	45.7719	77.3299	5.04311	2.72047
1510	Yes	Yes	0.855556	No	81	81	26.45	26.45	7.5	6.9	123.1	125	123.1	125	14.3	34.73	85.6572	201.658	4.34649	10.7191
1511	Yes	Yes	4.38056	No	72	71	27.27	26.89	7.3	6.9	104	135.1	104	135.1	25	45.7	219.512	228.183	6.41975	15.2446
1512	Yes	Yes	9.85556	No	66.8	65	23.11	22.49	10.7	6.7	217	124.38	217	124.38	5.17	1.4	12.0857	8.21114	2.7701	0.429956
1513	Yes	No	8.19722	No	81.5	81	23.81	23.29	6.6	6.5	103.5	104.9
1514	Yes	Yes	0.891667	No	60	49	24.97	20.4	12.5	6.3	301.7	104.2	301.7	104.2	3.11	2.14	4.69041	18.699	2.31676	0.550588
1515	Yes	Yes	12.1861	No	78	75	27.97	26.89	10.6	7.4	254	180.4	254	180.4	2.28	3.58	4.29738	10.9779	1.42993	1.59465
1516	Yes	Yes	7.64444	No	75	68	27.55	24.98	10	6.9	163	218.12	163	218.12	10.7	9.24	38.52	21.444	4.30642	4.97637
1517	Yes	Yes	4.86667	No	76	67.3	25.39	22.49	6.8	6.6	101.2	99
1518	Yes	Yes	18.6972	No	68	58.5	24.09	20.73	7.7	6.6	130.2	134
1519	Yes	Yes	28.2694	No	98	92.7	32	30.27	8.5	6.8	165.7	85	165.7	85	8.4	3.25	29.445	53.1818	3.43674	0.682099
1520	Yes	Yes	3.37778	No	86.7	86.7	33.87	33.87	6.5	6.5	157	120	157	120	16.79	8.46	64.3021	53.4316	6.50872	2.50667
1521	Yes	Yes	10.4389	No	84	88	29.07	30.45	10.4	8.2	125.01	109	125.01	109	9.48	18.23	55.0363	142.67	2.92616	4.90635
1522	Yes	Yes	21.4083	No	60	53.8	26.67	23.91	7	6.2	100	101.9	100	101.9	12.6	6.4	122.595	59.2288	3.11111	1.61027
1523	Yes	Yes	25.6972	No	65	58	26.37	23.53	7.1	6.9	117.4	145	117.4	145	24.5	4.53	162.132	19.8878	7.10198	1.62185
1524	Yes	Yes	23.2278	No	65	63	23.14	22.43	10.4	7.8	139	118	139	118	4.86	8.42	23.0211	55.1127	1.668	2.45323
1525	Yes	Yes	9.38056	No	85.5	72.9	31.03	26.46	7.1	6.9	121.6	117.3	121.6	117.3	14.1	9.5	86.6212	62.9834	4.23348	2.75148
1526	Yes	Yes	15.1972	No	65	61	24.62	23.1	11.1	7.1	308	151	308	151	13.6	12.1	19.9837	49.5	10.3427	4.51136
1527	Yes	Yes	16.2	No	52.8	51.5	25.11	24.49	8.4	7.3	136	154	136	154	12.8	10.5	63.1233	41.5385	4.29827	3.99259
1528	Yes	Yes	4.36389	No	57	58	23.12	23.53	7	6.9	106	88.9	106	88.9	4.73	1.23	39.6	17.0965	1.23798	0.269993
1529	Yes	Yes	3.53056	No	88	94	27.77	29.67	6.3	6.7	154.3	136.01	154.3	136.01	3.78	4.44	14.9047	21.8929	1.44013	1.49107
1530	Yes	Yes	11.4556	No	98	88.7	35.14	31.8	11.1	9.4	192	145	192	145	6.29	6.17	17.5535	27.0878	2.98193	2.20901
1531	Yes	No	3.2	No	90.3	76	31.25	26.3	7.2	6.6	119	98	119	98	14.63	6.65	94.05	68.4	4.29869	1.60914
1532	Yes	Yes	19.2333	No	112.3	107.4	35.85	34.28	7.2	7.2	153.53	127.83	153.53	127.83	27.8	10.27	110.549	57.0292	10.5386	3.24152
1533	Yes	Yes	9.88889	No	75	73	23.67	23.04	6.5	6.9	140.5	133	140.5	133	6.19	7.22	28.7535	37.1314	2.1474	2.37101
1534	Yes	Yes	18.7694	No	85	81	26.83	25.565	9.9	7.2	127.02	100.8	127.02	100.8	6.66	3.56	37.4508	33.9048	2.08877	0.886044
1535	Yes	Yes	1.43611	No	70.1	72.2	24.26	24.98	6.9	6.6	107.97	107.27	107.97	107.27	5	8.6	40.0267	69.9345	1.33296	2.27783
1536	Yes	Yes	8.97778	No	61	54	23.83	21.09	7.68	7.5	120	132.7
1537	Yes	Yes	10.025	No	93	90	33.75	32.66	8.1	7.9	178.1	104	178.1	104	15.5	13.38	48.4796	117.483	6.81617	3.43585
1538	Yes	Yes	10.0861	No	81	81	24.92	24.92	6.9	6.8	133	145	133	145	10.3	13.2	52.9714	57.9512	3.38247	4.72593
1539	Yes	Yes	11.2667	No	75	72	23.07	22.15	7.4	6.7	171.2	147.6	171.2	147.6	6.89	9.3	22.9242	39.5745	2.91251	3.38933
1540	Yes	Yes	14.9778	No	65.3	63.4	23.99	23.29	8.5	6.9	110	84	110	84	18.73	10.77	143.464	184.629	5.08716	2.23378
1541	Yes	Yes	3.67778	No	69	73	27.99	29.62	10.4	7.9	160	103	160	103	16	10.3	59.3814	92.7	6.32099	2.61951
1542	Yes	Yes	19.6139	No	80.6	79.5	27.89	27.51	7.8	8	129.2	145	129.2	145	16.19	17.3	88.0423	75.9512	5.16481	6.19383
1543	Yes	Yes	12.1167	No	94	86	29.67	27.14	9.4	7.1	277.6	129.6
1544	Yes	Yes	33.0972	No	88	85	28.73	27.76	9.8	7.9	208.4	140.8	208.4	140.8	11.49	11.6	28.4484	53.6761	5.91239	4.03279
1545	Yes	Yes	21.35	No	81.5	80	29.94	29.38	6.8	6.6	167.5	173.9	167.5	173.9	7.41	7.37	25.5273	23.9243	3.06463	3.16455
1546	Yes	Yes	11.3056	No	110	110	38.97	38.97	9.2	9.1	160.1	252.97	160.1	252.97	6.86	9.68	25.4336	18.3439	2.71182	6.0463
1547	Yes	Yes	24.7806	No	54	47	23.25	20.24	6.9	7.5	112.1	171.37	112.1	171.37	2.91	2.24	21.336	7.44117	0.805459	0.947824
1548	Yes	Yes	7.07222	No	77	78	30.08	28.62	7.1	7.4	78.28	101	78.28	101	7.14	12.11	168.22	114.726	1.38005	3.02002
1549	Yes	Yes	6.86667	No	65	58	26.71	23.83	7.9	6.2	107	136.31	107	136.31	18.9	6.62	154.636	32.5085	4.99333	2.22808
1550	Yes	Yes	4.33333	No	80.5	78	26.29	25.47	6.74	6.1	108	118.4	108	118.4	14.5	20.1	116	130.614	3.86667	5.87615
1551	Yes	Yes	15.7861	No	81	76.5	28.7	27.1	6.9	7	82	131	82	131	5.27	4.06	99.8526	21.4941	1.06701	1.31323
1552	Yes	Yes	20.6722	No	54	46	25.68	21.88	7.9	6.9	90.78	114.28	90.78	114.28	7.73	5.65	100.173	39.6646	1.73267	1.59428
1553	Yes	Yes	22.8194	No	94	89	29.67	28.09	9.5	7.9	191	194	191	194	9.81	7.72	27.5906	21.2153	4.62644	3.69798
1554	Yes	Yes	14.2	No	61.1	57.6	27.52	25.94	9.5	6.3	243	120.93	243	120.93	12.5	9.38	25	58.291	7.5	2.8008
1555	Yes	Yes	2.63056	No	64	63	26.99	26.56	10.8	7.2	209.3	100
1556	Yes	Yes	5.11389	No	78	79	31.24	31.65	7.5	7	131	97	131	97	10.1	4.7	53.4706	49.7647	3.26691	1.12568
1557	Yes	Yes	24.4778	No	65	56.4	27.06	23.48	7.9	7.3	161	140	161	140	5.8	4.9	21.3061	22.9091	2.30568	1.69383
1558	Yes	Yes	12.6694	No	81	81	28.7	28.7	6	6.2	107	113.7	107	113.7	11.1	4.61	90.8182	32.7337	2.93259	1.29421
1559	Yes	Yes	6.11389	No	74	71.8	25.31	24.55	7.2	6.8	116	155.8
1560	Yes	Yes	19.0139	No	61	61	23.24	23.24	9	7.3	165	101	165	101	6.3	7.4	22.2353	70.1053	2.56667	1.84543
1561	Yes	Yes	7.00278	No	59.7	56	23.32	21.87	9.9	6.6	174	141	174	141	11.4	10.1	36.973	46.6154	4.89778	3.5163
1562	Yes	Yes	9.35556	No	71	65	25.77	23.59	7.5	6.1	128	147	128	147	8.77	4.6	48.5723	19.7143	2.77175	1.66963
1563	Yes	Yes	1.03333	No	59	55.4	24.88	23.36	7.2	5.6	85.2	101
1564	Yes	Yes	3.66667	No	104	91.7	35.15	31	9.3	7	248	122	248	122	25.6	8.02	49.8162	48.9356	15.676	2.4159
1565	Yes	Yes	11.2333	No	65.8	57	27.25	23.6	6.5	6.4	109	108.3
1566	Yes	Yes	3.65278	No	92	87	31.1	29.41	8.3	6.1	88	102.1	88	102.1	7.88	13.2	113.472	121.535	1.7122	3.3277
1567	Yes	Yes	9.25833	No	73	64.2	28.52	25.08	6.5	6.3	158.6	158.3	158.6	158.3	18.2	6.25	68.5356	23.6097	7.12721	2.4429
1568	Yes	Yes	19.6861	No	62	59	24.84	23.63	7.1	6.8	127	97	127	97	20.86	10.21	117.338	108.106	6.54128	2.44536
1569	Yes	Yes	8.55833	No	78	74	27.77	26.38	10	6.8	102.55	118.7	102.55	118.7	9.2	10.1	83.7421	65.2783	2.32953	2.96017
1570	Yes	Yes	7.69722	No	89	85	36.11	34.48	6	7	100	138	100	138	12.4	9.63	120.649	46.224	3.06173	3.28133
1571	Yes	Yes	12.5056	No	75	74	27.55	26.53	9.2	8.4	137	174	137	174	9.7	5.3	47.1892	17.1892	3.28123	2.27704
1572	Yes	Yes	10.6639	No	72	65	25.51	23.03	8.2	8	161.46	95.01	161.46	95.01	7.92	4.8	28.958	53.9831	3.15744	1.12604
1573	Yes	Yes	2.90278	No	63	61.7	24.61	24.1	6.77	6.8	101.9	120.3	101.9	120.3	12.3	12.58	113.83	79.0366	3.09474	3.73673
1574	Yes	Yes	19.6972	No	84	77	29.76	27.28	8.1	7.6	136	122	136	122	7.28	9.09	35.9014	55.4644	2.44464	2.73822
1575	Yes	Yes	4.44167	No	70	67	23.39	22.39	9	7.2	208	154
1576	Yes	Yes	12.0972	No	82.5	81	26.04	25.56	8.2	7.2	148.9	119	148.9	119	13.5	11.95	56.5774	76.8214	4.96333	3.51123
1577	Yes	Yes	12.0139	No	78	73.6	26.67	25.1701	5.8	5.6	108	112.7	108	112.7	12.39	7.12	99.12	51.5734	3.304	1.98129
1578	Yes	Yes	3.43889	No	95	93	29.65	29.03	7.5	6.6	128.4	130	128.4	130	10.4	15.2	57.2477	81.6716	3.29719	4.87901
1579	Yes	Yes	27.3722	No	81	80.5	24.45	24.3	7.4	6.8	177.52	164.95
1580	Yes	Yes	4.09167	No	82	82	32.03	32.03	6.7	6.8	120	128	120	128	17.6	16.1	111.158	89.1692	5.21481	5.0884
1581	Yes	Yes	9.35556	No	57	52	23.73	21.64	7.9	7.6	173.6	159.7	173.6	159.7	4.79	4.13	15.5913	15.3754	2.0532	1.62855
1582	Yes	Yes	12.2583	No	69.6	67	30.12	29	7.4	6.9	152	126	152	126	8.86	7.27	35.8382	41.5429	3.32523	2.26178
1583	Yes	Yes	7.7	No	63.1	61.6	23.18	22.6	7.1	6.6	126.24	119.66	126.24	119.66	8.82	5.04	50.2087	32.0226	2.74923	1.4891
1584	Yes	Yes	15.0083	No	81	74.5	26.15	24.05	6.7	6.9	141.3	119.4
1585	Yes	Yes	9.60278	No	71	69.5	23.45	22.96	6.5	6.6	116	129
1586	Yes	Yes	6.825	No	80	75	25.83	24.21	11	5.4	285.7	117.72	285.7	117.72	9.04	10.71	14.6134	70.4605	6.37711	3.11304
1587	Yes	Yes	10.0667	No	83	78.5	26.79	25.34	10.9	6.9	200.7	112.1	200.7	112.1	9.45	5.2	24.7059	38.1263	4.683	1.43931
1588	Yes	Yes	12.1306	No	73	64.4	23.3	20.56	6.2	8.1	129	193.3	129	193.3	27.4	1.99	149.455	5.49808	8.72741	0.949795
1589	Yes	Yes	9.64444	No	77.5	72	23.66	21.98	10	6.6	151	89.8	151	89.8	8.88	7.87	36.3273	105.716	3.31081	1.745
1590	Yes	Yes	13.0889	No	71	69	31.64	30.7486	10.4	10.5	178	309	178	309	13.81	10.8	43.2313	15.8049	6.06958	8.24
1591	Yes	Yes	6.69722	No	94.6	90	27.05	25.74	11.9	8	256	173	256	173	10.6	15.4	19.772	50.4	6.70025	6.57827
1592	Yes	Yes	16.6972	No	69	65	26.29	24.77	9	7.1	186.6	100.06	186.6	100.06	6.6	8.71	19.2233	84.6087	3.04089	2.15191
1593	Yes	Yes	3.26389	No	74	82	25.61	28.37	11.1	7.7	96.4	154	96.4	154	10.9	17	117.485	67.2527	2.59447	6.4642
1594	Yes	Yes	18.6972	No	77	71	26.64	24.57	9.8	6.3	249	133	249	133	8.92	7.04	17.2645	36.2057	5.48415	2.3119
1595	Yes	Yes	11.6972	No	85	70.5	31.22	25.9	9.9	6.8	157.1	80	157.1	80	8.05	3.5	30.797	74.1176	3.1226	0.691358
1596	Yes	Yes	11.9306	No	88	85	30.09	29.07	7.1	7	152.94	141.4	152.94	141.4	13.5	20.5	54.036	94.1327	5.098	7.15728
1597	Yes	Yes	31.2	No	66	62.5	23.95	22.68	8.5	6.9	153	122.6	153	122.6	2.1	2.1	8.4	12.6846	0.793333	0.635704
1598	Yes	Yes	14.2278	No	94.8	89.7	29.92	28.31	5.9	5.4	130	158.1	130	158.1	4.7	6.9	25.2537	26.1199	1.50864	2.69356
1599	Yes	Yes	9.11389	No	65	62.5	24.62	23.67	8.4	7	136	138.3
1600	Yes	Yes	19.3667	No	69.6	73	23.53	24.68	9.2	8.5	250	209	250	209	15.45	9.49	29.7433	23.4	9.53704	4.89731
1601	Yes	Yes	1.78889	No	86	84	30.84	30.12	6.8	7.3	152	151	152	151	3.76	1.35	15.209	5.52273	1.41116	0.503333
1602	Yes	Yes	11.5611	No	122.5	120	36.18	35.44	7	7.4	88.6	119	88.6	119	16.82	13.9	236.531	89.3571	3.67963	4.0842
1603	Yes	Yes	13.8472	No	78	75	24.62	23.41	8.7	7.6	142.7	130.4	142.7	130.4	9.47	13.24	42.7754	70.7181	3.33671	4.26295
1604	Yes	Yes	6.16944	No	72.5	72	26	25.82	6.9	6.5	120	131	120	131	10.9	11.05	68.8421	58.5	3.22963	3.5742
1605	Yes	Yes	2.575	No	84	74	28.73	25.31	10.3	5.5	280.1	97.84	280.1	97.84	23.6	10.54	39.134	108.909	16.3219	2.54626
1606	Yes	Yes	31.9	No	68	65	23.53	22.49	6.2	5.9	94.71	97.9	94.71	97.9	4.23	5.13	48.0227	52.9169	0.989193	1.24007
1607	Yes	Yes	15.8139	No	75	65	29.3	25.39	11.4	6.1	165	85.98	165	85.98	6.64	5.62	23.4353	88.0418	2.70519	1.19311
1608	Yes	Yes	9.95556	No	71	66	23.18	21.55	8.3	8.3	197.2	171.3	197.2	171.3	13.13	10.9	35.2221	36.2327	6.39318	4.6103
1609	Yes	Yes	3.425	No	76	68.5	27.25	24.56	7.8	6.7	130	99	130	99	5.83	2.34	31.3254	23.4	1.87136	0.572
1610	Yes	Yes	17.4472	No	92	80	29.37	25.54	8.9	5.5	161	103.5	161	103.5	16.3	7.68	59.8776	68.2667	6.47975	1.96267
1611	Yes	Yes	6.77778	No	78.7	71.4	31.81	28.86	9.9	7	228.35	142.92	228.35	142.92	15	5.17	32.658	23.2883	8.45741	1.82444
1612	Yes	Yes	6.86389	No	89	77	32.69	28.28	10.9	6.5	190	102	190	102	12.9	7.3	36.5669	67.3846	6.05185	1.83852
1613	Yes	No	3.7	No	74.2	70	25.08	23.66	9.2	7.2	156	94.3	156	94.3	5.01	4.17	19.3935	47.9617	1.92978	0.970941
1614	Yes	Yes	6.64722	No	76	78	31.63	32.47	5.3	7.7	98.2	135.7	98.2	135.7	7.4	8.8	75.6818	43.5763	1.79427	2.94854
1615	Yes	Yes	6.09167	No	80.2	71.5	26.19	23.35	5.5	5.6	111.7	100.5	111.7	100.5	5.41	2.63	39.9918	25.248	1.49209	0.65263
1616	Yes	Yes	10.6972	No	85	88	28.4	29.4	6.2	8	116	167.75	116	167.75	8.01	11.8	54.4075	40.5537	2.29422	4.88753
1617	Yes	Yes	0.930556	No	86.1	86	35.38	35.34	6.2	5.9	102	102	102	102	18.6	17.81	171.692	164.4	4.68444	4.48548
1618	Yes	Yes	6.53056	No	70.6	63	26.74	23.86	6.8	6.4	128.23	140.67	128.23	140.67	1.61	1.92	8.88548	8.89919	0.509754	0.66688
1619	Yes	Yes	23.6889	No	79	71.2	32.05	28.89	8.6	7.2	77.2	104.8	77.2	104.8	6.78	11.03	171.887	94.9952	1.29239	2.85418
1620	Yes	Yes	17.7	No	66	62	26.61	25	7.2	7.6	142	163	142	163	4.71	7.9	21.4633	28.44	1.65141	3.17951
1621	Yes	Yes	1.34167	No	77.6	63.3	34.03	27.76	11.3	5.71	268.5	102.25	268.5	102.25	21.57	12.14	37.7869	111.348	14.3001	3.06498
1622	Yes	Yes	5.67222	No	92	89	30.74	29.74	7.9	6.9	128	129.6	128	129.6	17	25	94.1538	135.135	5.37284	8
1623	Yes	Yes	15.7833	No	68.6	66.7	25.82	25.1	7.5	8.3	187.1	147.3	187.1	147.3	5.5	6.88	15.9549	29.3808	2.54086	2.50228
1624	Yes	Yes	7.86389	No	62.5	63	23.24	23.42	7.3	7.5	104	108	104	108	10.65	4.9	93.5122	39.2	2.73481	1.30667
1625	Yes	Yes	3.19167	No	77	77	33.33	33.33	8.9	7.5	149.7	152.2	149.7	152.2	6.63	6.19	27.5294	24.9821	2.45064	2.32622
1626	Yes	Yes	25.1833	No	66.5	61	24.13	22.14	6.8	6.5	91	109	91	109	3.28	3.09	42.1714	24.1826	0.736988	0.83163
1627	Yes	Yes	25.9639	No	65	64	23.59	23.23	9.6	7.3	157	134	157	134	11.4	6.7	43.6596	33.9718	4.41926	2.21679
1628	Yes	Yes	2.775	No	103	103	34.02	34.02	10.2	9.6	256	165
1629	Yes	Yes	8.68333	No	94	89	31.77	30.08	6.2	6.8	100.7	77	100.7	77	35.9	7.62	342.812	195.943	8.92625	1.44874
1630	Yes	Yes	8.46667	No	99	84	39.66	33.65	11.8	6.6	222.3	122.1	222.3	122.1	13.8	9.29	31.1864	56.5888	7.57467	2.80076
1631	Yes	Yes	5.25	No	108.8	100	35.12	32.28	7.7	7	154.4	140.7	154.4	140.7	6.99	16.09	27.5317	74.5483	2.66483	5.58979
1632	Yes	Yes	5.59444	No	63.9	62.5	27.66	27.05	9.7	6.8	207	126	207	126	8.34	6.37	20.85	36.4	4.26267	1.98178
1633	Yes	Yes	16.6056	No	84	84	25.93	25.93	6.2	6.5	140	162.4	140	162.4	13.53	4.74	63.2571	17.167	4.67704	1.90068
1634	Yes	Yes	6.32778	No	92	85.5	27.47	25.53	9.3	6.6	229.18	126	229.18	126	15.9	6.99	34.4446	39.9429	8.99744	2.17467
1635	Yes	Yes	2.25278	No	85	77	29.21	26.46	8.4	6.6	137.5	115.8	137.5	115.8	18.89	11.3	91.2805	77.0455	6.41327	3.23096
1636	Yes	Yes	7.91667	No	72	62.7	24.62	21.44	6.6	6.1	139.2	125.03	139.2	125.03	9.64	2.35	45.5433	13.6386	3.3133	0.725483
1637	Yes	Yes	3.39444	No	53.9	51.6	23.33	22.33	5.8	5.4	105	79	105	79	7.93	8.68	67.9714	195.3	2.05593	1.69314
1638	Yes	Yes	5.38333	No	57	55	24.35	23.5	7.7	7.1	139.5	117.7
1639	Yes	Yes	12.3361	No	66	68	23.67	24.38	9.6	6.5	230	105.6	230	105.6	11	3.64	23.7126	30.7606	6.24691	0.949096
1640	Yes	Yes	10.7	No	73	78.1	24.11	25.8	10.2	6.4	104.35	94.87	104.35	94.87	3.25	4.96	28.295	56.0276	0.837377	1.16186
1641	Yes	Yes	28.9222	No	65	65	23.88	23.88	7.2	7.1	124	128	124	128	9.5	6.86	56.0656	37.9938	2.90864	2.1681
1642	Yes	Yes	4.425	No	60	50	25.97	21.64	7.9	6.3	167	93
1643	Yes	Yes	24.6694	No	90	83	27.69	25.5	8.8	6.1	131.11	88.03	131.11	88.03	5.6	11.2	29.5992	161.087	1.81288	2.43441
1644	Yes	Yes	16.1667	No	73	70	25.26	24.22	7.9	6.6	118	106	118	106	5.2	9.57	34.0364	80.1209	1.51506	2.50474
1645	Yes	Yes	5.69722	No	84.5	78.5	26.97	25.06	6.6	6.3	157.3	139.2	157.3	139.2	22.36	14.38	85.3616	67.937	8.68451	4.94246
1646	Yes	Yes	14.6333	No	95	96	30.32	30.64	7.4	7.9	136.7	142.49	136.7	142.49	22	9.78	107.463	44.2924	7.42568	3.44087
1647	Yes	Yes	4.69722	No	80	78.7	24.69	24.29	9.2	9.6	151.4	199.4	151.4	199.4	21.4	29.6	87.1493	78.1232	7.9999	14.5734
1648	Yes	Yes	5.16111	No	76	77.5	28.26	28.81	10.1	6.8	189.69	152.52	189.69	152.52	9.57	6.36	27.1939	25.5764	4.4823	2.39513
1649	Yes	Yes	10.4944	No	75.8	71	24.75	23.18	15.4	7.8	218	143	218	143	13.5	28.2	31.3548	126.9	7.26667	9.95704
1650	Yes	Yes	10.2972	No	64.2	64	24.28	24.21	7.2	6.7	117.8	103.1	117.8	103.1	3.1	3.33	20.365	29.8953	0.901679	0.847711
1651	Yes	Yes	7.00556	No	82	78	29.05	27.64	6.9	6.1	120.65	110.01	120.65	110.01	8.71	8.67	54.3903	66.3944	2.59472	2.35503
1652	Yes	Yes	10.1917	No	69	68.5	25.04	24.86	6.1	6	131.4	138.6
1653	Yes	Yes	8.35556	No	84	78.5	25.11	23.47	6.3	5.8	108.5	95.9	108.5	95.9	5.7	3.7	45.0989	40.4863	1.52704	0.876123
1654	Yes	Yes	11.1806	No	94	88	31.77	29.75	7.3	6.3	112.2	92.9	112.2	92.9	9.49	4.82	69.439	58.0334	2.62908	1.10562
1655	Yes	Yes	13.3611	No	73	67	25.26	23.18	7.7	6.9	141.5	136.6
1656	Yes	Yes	6.01667	No	64	57.5	23.8	21.38	10.2	6.7	177	99	177	99	10.1	5.63	31.8947	56.3	4.41407	1.37622
1657	Yes	Yes	5.36389	No	64.5	60.6	24.88	23.38	8.5	6.2	131	96.9	131	96.9	5.51	6.21	29.1706	65.9469	1.78225	1.4858
1658	Yes	Yes	9.325	No	65	56	28.13	24.24	7.7	7	133	133.5	133	133.5	14.2	9.7	73.0286	49.5319	4.66321	3.19741
1659	Yes	Yes	12.1194	No	105	94	36.33	32.53	7.7	6.9	106.2	85.13
1660	Yes	Yes	9.11389	No	73.9	68	23.99	22.08	8.6	6.5	188.4	131
1661	Yes	Yes	6.35833	No	76.3	70.2	25.79	23.73	9.2	7.1	133.2	112
1662	Yes	Yes	15.6556	No	58	56	23.83	23.01	8.8	8.7	146	131	146	131	6.4	7.88	27.759	41.7176	2.30716	2.54884
1663	Yes	Yes	6.2	No	82	80	29.4	28.69	6.4	6.8	113	125	113	125	16.56	7.02	119.232	40.7613	4.62044	2.16667
1664	Yes	Yes	2.01111	No	63	59	23.14	22.21	6.8	7.2	123.1	132	123.1	132	8.7	6.8	52.1131	35.4783	2.64437	2.2163
1665	Yes	Yes	15.5333	No	72.5	62.7	23.14	20.01	9.6	6.8	107.1	129.8
1666	Yes	Yes	5.98056	No	79.7	78.5	34.5	33.98	6.4	6.8	113.9	120
1667	Yes	Yes	9.31667	No	69.5	70	29.31	29.52	6.3	6.5	103	164.8
1668	Yes	Yes	14.4111	No	95	92	28.68	27.77	7.1	6.6	136.4	116.43	136.4	116.43	7.78	11.61	38.158	78.2257	2.62023	3.33766
1669	Yes	Yes	4.025	No	84.7	78	30.74	28.31	8	6.6	124	132
1670	Yes	Yes	24.0083	No	74	69	25.61	23.88	7.9	7.3	142.7	164.7	142.7	164.7	6.12	2.24	27.6437	7.9292	2.15636	0.910933
1671	Yes	Yes	9.40833	No	62.2	64	26.92	27.7008	8.7	5.4	186.2	150.64	186.2	150.64	11.6	11.38	33.8961	46.7458	5.33314	4.2328
1672	Yes	Yes	19.1111	No	70	65	27.34	25.39	7.9	6.6	125	170	125	170	7.74	8	44.9419	26.9159	2.38889	3.35802
1673	Yes	No	3.575	No	95	97	29.98	30.61	6.7	6.9	124.67	135.2	124.67	135.2	16.47	15.01	96.144	74.8421	5.06991	5.01075
1674	Yes	Yes	10.1667	No	64	60	23.23	21.77	9.8	7.4	155	106	155	106	6.5	7.63	25.4348	63.8791	2.48765	1.99699
1675	Yes	Yes	7.15833	No	81	82	24.19	24.49	9.3	7.6	166.9	137
1676	Yes	Yes	9.60278	No	71.5	58.6	29.01	23.77	10.1	7.4	223	106.59	223	106.59	8.7	3.71	19.575	30.6401	4.79037	0.976417
1677	Yes	Yes	8.19722	No	73	70.5	24.11	23.29	8.2	8.3	148	182	148	182	2.28	4.3	9.65647	13.0084	0.833185	1.93235
1678	Yes	Yes	15.525	No	70.3	67.8	28.52	27.51	7.4	6.5	99	95.87	99	95.87	16.9	6.6	169	72.2848	4.13111	1.56233
1679	Yes	Yes	3.18611	No	82	83	30.86	31.24	13.5	7.1	304.9	144.33	304.9	144.33	7.55	24	11.236	106.234	5.68394	8.55289
1680	Yes	Yes	11.4361	No	58	59	24.14	24.56	6.1	7.1	113.7	155
1681	Yes	Yes	13.2806	No	99	95	30.56	29.32	11.6	6.6	226	162	226	162	13	22.4	28.7117	81.4545	7.25432	8.96
1682	Yes	Yes	7.33333	No	88	85	27.77	26.83	7.7	7.6	155.6	137	155.6	137	22.9	9.61	89.0281	46.7514	8.79812	3.25079
1683	Yes	Yes	9.07778	No	66.5	64	23.84	22.95	10.1	6.8	116.4	161.5	116.4	161.5	3.39	4.05	22.8539	14.802	0.974311	1.615
1684	Yes	Yes	14.825	No	74	71.8	25.31	24.55	7.3	6.8	144.8	137.21	144.8	137.21	14.1	7.89	62.0538	38.2752	5.04119	2.67305
1685	Yes	Yes	1.71944	No	117.8	112	40.76	38.75	8.4	8.6	93	102	93	102	14.3	7.05	171.6	65.0769	3.2837	1.77556
1686	Yes	Yes	11.3833	No	74.5	66	25.78	22.84	7.8	6.6	122.4	164.4	122.4	164.4	4.45	8.61	26.9697	30.568	1.34489	3.49502
1687	Yes	Yes	27.6972	No	101	90	34.95	31.14	7.9	7.8	83	133	83	133	31.8	15.3	572.4	78.6857	6.51704	5.02444
1688	Yes	Yes	18.0861	No	55	50	23.81	21.64	9.5	7.7	198.1	113.9	198.1	113.9	2.5	2.86	6.66173	20.2279	1.22284	0.804331
1689	Yes	Yes	15.6972	No	86	80	30.84	28.69	6.7	6.1	114	117	114	117	11.6	9.77	81.8824	65.1333	3.26519	2.82244
1690	Yes	Yes	15.3639	No	96.3	95	29.39	29	7.9	6.6	142.8	130.8	142.8	130.8	6.56	4.93	29.594	26.177	2.31301	1.59221
1691	Yes	Yes	13.9583	No	89	76.9	33.7	29.12	6.9	7.1	111.2	135	111.2	135	11.6	5.51	86.639	27.55	3.18499	1.83667
1692	Yes	Yes	5.46389	No	71	73	31.56	32.44	7.4	6.5	125.4	91.4	125.4	91.4	4.72	7.06	27.2308	89.493	1.46145	1.59329
1693	Yes	Yes	11.3528	No	67	65.7	24.91	24.43	11.9	8.4	335.8	132.2	335.8	132.2	17	18.5	22.434	96.2428	14.0953	6.03877
1694	Yes	Yes	14.6167	No	66.7	66.8	23.08	23.11	6.7	6	120	137	120	137	8.88	6.9	56.0842	33.5676	2.63111	2.33407
1695	Yes	Yes	12.6139	No	69	69	23.88	23.88	6.6	5.6	93.32	135.9
1696	Yes	Yes	15.8917	No	48.5	48.2	23.07	22.93	6.8	8.3	70.4	176.8	70.4	176.8	3.8	3	184.865	9.49033	0.660543	1.30963
1697	Yes	Yes	6.08333	No	81	89	27.06	29.74	7.39	7.4	144	143
1698	Yes	Yes	6.28611	No	74.2	72	28.27	27.43	8.9	8.4	149.86	127	149.86	127	17.35	6.43	71.9088	36.1688	6.41993	2.01632
1699	Yes	Yes	22.1972	No	76.5	72	27.43	25.82	8.7	7.3	154	87
1700	Yes	Yes	7.61111	No	65.2	59	24.09	21.8	6.9	6.7	135	164
1701	Yes	Yes	9.17778	No	62.2	58.5	24.3	22.85	9.9	7	244.2	131.51	244.2	131.51	4.92	8.98	9.77483	47.1873	2.96658	2.91595
1702	Yes	Yes	18.1917	No	81.8	71.8	27.97	24.55	8.5	7.1	128	139.8	128	139.8	10.8	6.92	59.8154	32.4375	3.41333	2.38868
1703	Yes	Yes	11.3667	No	84	76	25.93	23.46	9.1	6.2	191	112	191	112	18.5	11.9	52.0312	87.4286	8.72469	3.29086
1704	Yes	Yes	6.75	No	74	66.7	25.61	23.08	7.6	6.5	152	137.61	152	137.61	4.1	4.43	16.5843	21.3752	1.53877	1.50522
1705	Yes	Yes	10.4444	No	77	71	26.96	24.57	8.6	6.5	173	114
1706	Yes	Yes	14.0083	No	71	64	27.73	25	7.3	5.7	132	110	132	110	10.8	11.1	56.3478	85.0213	3.52	3.01481
1707	Yes	Yes	16.0917	No	76	70	24.82	22.86	8	5.9	170.1	93.6	170.1	93.6	4.67	5.7	15.6975	67.0588	1.9614	1.31733
1708	Yes	Yes	12.7806	No	65	59.5	26.04	23.83	6.4	6.9	92.9	116.45	92.9	116.45	9.27	4.22	111.612	28.4228	2.12638	1.21338
1709	Yes	Yes	16.6972	No	82	78	26.62	26.15	7	6.6	109.5	111.05	109.5	111.05	16.5	17.3	127.742	129.615	4.46111	4.74362
1710	Yes	Yes	1.24722	No	66	63	25.78	24.61	8.7	6.3	245	123	245	123	18.3	7.71	36.1978	46.26	11.0704	2.34156
1711	Yes	Yes	19.0972	No	66	67	26.44	26.84	7.06	8.7	151	148	151	148	9.5	13.8	38.8636	58.4471	3.54198	5.04296
1712	Yes	Yes	14.7694	No	70	66	24.51	23.11	11.7	6.7	174.48	106.36	174.48	106.36	6.75	8.86	21.7976	73.5609	2.908	2.32679
1713	Yes	Yes	18.9806	No	66	65	23.67	23.31	9.6	6.9	156	114.77	156	114.77	2.94	5.72	11.3806	39.7759	1.13244	1.62095
1714	Yes	Yes	5.61667	No	84	79	25.93	24.38	7.2	6.8	118	126
1715	Yes	Yes	12.35	No	53.9	49.5	23.64	21.71	11.4	5.9	215.4	108.6	215.4	108.6	13.8	11.5	32.5984	90.7895	7.33956	3.0837
1716	Yes	Yes	21.3389	No	72	69	24.34	23.6	8	8.8	139	219	139	219	3.9	3.7	18.4737	8.53846	1.33852	2.00074
1717	Yes	Yes	8.20833	No	100	95	35.43	33.66	7.3	6.5	127.7	104.1	127.7	104.1	15.7	18.9	87.357	165.547	4.95035	4.858
1718	Yes	Yes	4.77222	No	77	78	30.84	31.24	8.2	7.4	164	168	164	168	10.3	7.75	36.7129	26.5714	4.17086	3.21481
1719	Yes	Yes	3.35278	No	72.5	68.5	24.22	22.89	10.6	6	123	132.5	123	132.5	6.75	8.91	40.5	46.1525	2.05	2.915
1720	Yes	Yes	8.61667	No	89.8	75.9	34.01	28.74	6.8	5.5	147	97	147	97	9.5	4.82	40.7143	51.0353	3.44815	1.15442
1721	Yes	Yes	8.10278	No	102	94	32.93	30.35	7.6	5.9	171.3	102	171.3	102	4.1	2.1	13.6288	19.3846	1.73415	0.528889
1722	Yes	Yes	15.7417	No	73	75	24.39	25.06	7.2	8	125.6	173.1	125.6	173.1	7.36	10.6	42.3259	34.6594	2.28251	4.53052
1723	Yes	Yes	11.8472	No	86	75	28.08	24.49	9.8	6.4	157.08	93.67	157.08	93.67	11.4	4.7	43.6224	55.1679	4.42151	1.08703
1724	Yes	Yes	16.0861	No	64	61.5	25	24.02	10.2	7.3	173.79	130.5	173.79	130.5	4.35	8.61	14.1348	45.92	1.86663	2.77433
1725	Yes	Yes	2.19722	No	74	80	24.16	26.42	14.6	7.8	273	150.9	273	150.9	1.67	5.4	2.86286	22.116	1.1257	2.012
1726	Yes	Yes	10.6972	No	78	70.5	28.65	25.9	7.9	6.6	105	120	105	120	2.18	3.61	18.6857	22.8	0.565185	1.06963
1727	Yes	Yes	6.03056	No	112.3	109.5	47.97	46.78	8.9	7.5	135	117	135	117	15.1	18.3	75.5	122	5.03333	5.28667
1728	Yes	Yes	9.28333	No	60.6	62.5	26.23	27.05	7.2	8.1	92.31	153
1729	Yes	Yes	4.06111	No	75	74	27.55	27.18	9.2	6.2	180	146	180	146	8.38	5.4	25.7846	23.4217	3.72444	1.94667
1730	Yes	Yes	8.17222	No	81	71	31.25	27.39	9.7	6.9	207	131	207	131	4.1	2.5	10.25	13.2353	2.09556	0.808642
1731	Yes	Yes	6.46944	No	76	70	24.82	22.86	7.1	5.8	94	132	94	132	9.12	11.42	105.91	59.5826	2.11674	3.72207
1732	Yes	Yes	2.56944	No	67	68	23.13	23.47	7.6	7	139	141.23	139	141.23	9.24	5.38	43.7684	24.7578	3.17126	1.87609
1733	Yes	Yes	4.73056	No	87.9	78.3	34.34	30.59	7.9	5.79	137	100	137	100	16.2	11.8	78.8108	114.811	5.48	2.91358
1734	Yes	Yes	1.05556	No	90	90.1	36.05	36.09	6.1	6.2	114.96	124.11	114.96	124.11	12.38	9.21	85.7737	54.2563	3.51409	2.82235
1735	Yes	Yes	19.0917	No	70	64	28.4	25.96	9.4	6.3	187.4	110
1736	Yes	Yes	6.61667	No	66.2	67	23.46	23.74	8	6.5	148	108	148	108	12	10.7	50.8235	85.6	4.38519	2.85333
1737	Yes	Yes	8.575	No	65	56.8	26.04	22.75	6.3	5.8	121.3	96.3	121.3	96.3	11.2	6.73	69.1595	72.7568	3.35447	1.60024
1738	Yes	Yes	17.3389	No	70	66.5	24.22	23.01	7	6.3	162	128.51
1739	Yes	Yes	11.3306	No	96	89	29.3	27.17	8.3	6.2	62.7	97	62.7	97	16	7.22	-19200	76.4471	2.47704	1.72923
1740	Yes	Yes	26.1083	No	66	57	30.34	26.2	7.2	5.9	84.1	74.4	84.1	74.4	8.95	2.52	152.701	79.5789	1.85851	0.462933
1741	Yes	Yes	13.7667	No	69	67	24.89	24.17	5.9	5.9	104	90	104	90	11.6	11.8	101.854	157.333	2.97877	2.62222
1742	Yes	Yes	3.66944	No	85.6	79	37.05	34.19	6.7	6.5	104.9	123.16
1743	Yes	Yes	5.61389	No	70.7	66.2	27.28	25.5391	6.7	6.8	99.7	130.11	99.7	130.11	6.36	4.33	62.3869	23.2275	1.56566	1.39105
1744	Yes	Yes	11.3028	No	80	74	30.86	28.55	8	7.4	165.1	115.3	165.1	115.3	15.5	11.4	54.6523	78.4704	6.31864	3.24548
1745	Yes	Yes	3.52222	No	64	56.8	24.21	21.48	7.2	7.5	130	120	130	120	5.51	3.47	29.606	21.9158	1.76864	1.02815
1746	Yes	Yes	3.11667	No	90.8	85.3	36.84	34.61	6.9	6.7	137	221	137	221	24.3	35.9	118.216	81.7975	8.22	19.5899
1747	Yes	Yes	8.02222	No	70	58.2	28.76	23.92	7.6	6.6	125.6	105	125.6	105	6.7	8.63	38.5304	73.9714	2.07783	2.23741
1748	Yes	Yes	21.3472	No	87	81.2	30.1	28.1	7.2	7.6	118.84	122.47	118.84	122.47	7.4	10.83	47.7077	65.5591	2.1714	3.27494
1749	Yes	Yes	18.3333	No	94	88	30.35	28.41	7.8	7.8	128.29	98	128.29	98	12.9	9.7	71.1288	99.7714	4.08627	2.34716
1750	Yes	Yes	4.66389	No	70	69	23.52	23.19	6.5	6.2	128.4	130	128.4	130	13.7	13.5	75.4128	72.5373	4.34341	4.33333
1751	Yes	Yes	16.1139	No	64	63	25.96	25.56	7.5	7.4	139	123	139	123	11.5	9.2	54.4737	55.2	3.94691	2.79407
1752	Yes	Yes	11.3	No	70	67	26.03	24.91	8.2	8.9	116	179	116	179	3.9	4.2	26.4906	13.0345	1.11704	1.8563
1753	Yes	Yes	16.3556	No	68	60.8	25.91	23.17	11.2	7.3	302.5	121.53	302.5	121.53	6.29	4.37	9.4547	26.8785	4.69809	1.31132
1754	Yes	Yes	16.3111	No	72	70	25.51	24.8	9	6.2	99.3	105.5	99.3	105.5	5.9	1.4	58.5124	11.8588	1.44659	0.364691
1755	Yes	Yes	8.46944	No	74.5	63	29.84	25.24	6.6	6.1	78.31	137.21	78.31	137.21	13.1	9.23	308.034	44.7756	2.53299	3.12703
1756	Yes	Yes	5.61667	No	68	67	23.53	23.18	8.2	6.4	146	145.9	146	145.9	10.59	12.26	45.9325	53.24	3.81763	4.41663
1757	Yes	Yes	10.0333	No	77	69.7	28.28	25.6	10	6.8	200.1	113.5	200.1	113.5	20.2	11	53.0416	78.4158	9.9803	3.08272
1758	Yes	Yes	20.9167	No	70	62	25.1	22.23	10.4	6.1	171	87	171	87	17.7	5.2	59	78	7.47333	1.11704
1759	Yes	Yes	21.4167	No	81	81	30.86	30.86	7.4	7.9	141.07	164	141.07	164	13.8	15.8	63.6352	56.3168	4.80683	6.39802
1760	Yes	Yes	6.45556	No	75	71	25.15	23.81	7.7	6.9	128	84.23	128	84.23	9.15	5.42	50.6769	91.9077	2.89185	1.12723
1761	Yes	Yes	5.26944	No	50.5	50	25.77	25.51	6.84	5.7	155	126
1762	Yes	Yes	16.0389	No	80	80	25.83	25.83	7.9	8.6	101	117	101	117	13.5	14.8	127.895	98.6667	3.36667	4.27556
1763	Yes	Yes	16.875	No	81.8	79.5	26.41	25.67	6.9	5.6	111	104	111	104	14.6	15.6	109.5	136.976	4.00148	4.00593
1764	Yes	No	6.44167	No	84	78	27.12	25.18	7.8	6.6	140	130	140	130	5.48	7.6	25.6208	40.8358	1.89432	2.43951
1765	Yes	Yes	19.7778	No	102	97	32.19	30.61	8.5	7.1	119	124	119	124	19.9	12.9	127.929	76.1311	5.84716	3.94963
1766	Yes	Yes	13.3889	No	88	74	31.55	25.91	9.8	6.8	174.03	130.19
1767	Yes	Yes	5.07778	No	150	142	48.42	45.84	7	6.9	135.97	149.57	135.97	149.57	4.96	8.91	24.4703	37.0521	1.66521	3.29054
1768	Yes	Yes	8.94722	No	82	77.6	26.17	24.77	6.9	6.9	121.1	118.1	121.1	118.1	5.61	7.55	34.7608	49.3285	1.67746	2.20162
1769	Yes	Yes	7.69722	No	78.3	65	34.8	28.89	7.8	5.8	130	105	130	105	12.6	5.53	67.7015	47.4	4.04444	1.4337
1770	Yes	Yes	7.30556	No	71.3	67.5	24.1	22.82	7.2	6.3	141.1	125.5	141.1	125.5	2.85	5.24	13.137	30.1824	0.992926	1.62375
1771	Yes	Yes	15.2	No	78	71	32.89	29.94	7.6	6.5	139	135.22	139	135.22	28.62	6.9	135.568	34.3949	9.82267	2.30375
1772	Yes	Yes	41.8667	No	63	57	27.63	25	7.5	6.6	90.08	89
1773	Yes	Yes	5.88333	No	67.2	63.7	24.68	23.4	7	7.1	135.2	126	135.2	126	8.27	7.6	41.2355	43.4286	2.76075	2.36444
1774	Yes	Yes	6.58333	No	75	78	27.55	28.65	5.8	6.6	107.5	133.5	107.5	133.5	11.7	14.6	94.6517	74.5532	3.10556	4.81259
1775	Yes	Yes	11.6972	No	71	66.1	27.73	25.82	7.5	6	130	94
1776	Yes	Yes	7.88333	No	78	70	26.37	23.66	7.8	6	119.3	132.2	119.3	132.2	7	6.2	44.7602	32.2543	2.06198	2.0238
1777	Yes	No	2.78611	No	104	96	33.2	30.64	8.5	7.3	130.3	96.6	130.3	96.6	7.48	5.21	40.0119	55.8214	2.40653	1.24268
1778	Yes	Yes	13.7861	No	74.9	70	27.48	25.68	7.4	6.8	129	120	129	120	9.12	7.98	49.7455	50.4	2.90489	2.36444
1779	Yes	Yes	4.77222	No	81	75.6	28.03	26.16	5.8	7.1	123	112.56	123	112.56	8.3	7.28	49.8	52.8814	2.52074	2.0233
1780	Yes	Yes	14.6139	No	70	63.5	25.4	23.04	8.2	6.9	112	107.7	112	107.7	6.2	8.44	45.551	67.9732	1.71457	2.24441
1781	Yes	Yes	11.7556	No	72.5	69.5	24.51	23.49	13.4	8.6	260.41	204.01	260.41	204.01	1.71	2.8	3.11838	7.14843	1.09951	1.41044
1782	Yes	Yes	2.7	No	53	54.1	23.56	24.04	7.4	6.6	149.1	121.7	149.1	121.7	9.87	6.55	41.2683	40.1704	3.63362	1.96823
1783	Yes	Yes	4.025	No	69.5	64	25.53	23.51	7.4	6.6	156.5	136.5	156.5	136.5	6.09	8.09	23.4481	39.6245	2.3533	2.72663
1784	Yes	Yes	3.11389	No	70.6	66.5	25.31	23.84	10.4	7.1	197.3	132	197.3	132	8.4	3.77	22.5168	19.6696	4.09215	1.22874
1785	Yes	Yes	17.0889	No	62.7	54.6	24.8	21.6	7.9	6.1	194	103	194	103	5.74	7.99	15.774	71.91	2.74953	2.03202
1786	Yes	Yes	17.4389	No	72.3	66.8	30.89	27.8	6.9	6.4	117.8	113.44	117.8	113.44	17	5.23	111.679	37.3275	4.94469	1.46492
1787	Yes	Yes	2.93056	No	67.2	68.3	25.92	26.19	6.6	7.1	129.6	150.1	129.6	150.1	8.9	9.7	48.1081	40.0918	2.848	3.59499
1788	Yes	Yes	1.58333	No	62	57	27.56	25.33	8.14	6	113	103	113	103	12.8	10.8	92.16	97.2	3.57136	2.74667
1789	Yes	Yes	4.97778	No	79	82	30.86	32.03	9	7.4	252.3	153.14	252.3	153.14	9.87	16.5	18.7702	65.8975	6.14864	6.23904
1790	Yes	Yes	11.8	No	69	67	23.6	22.39	8.2	7.7	126.4	118.4	126.4	118.4	4.1	4	23.2808	25.9928	1.2796	1.16938
1791	Yes	Yes	11.6972	No	82	63.8	28.31	22.08	9.5	6.3	73	98	73	98	23.3	6.59	838.8	67.7829	4.19975	1.59462
1792	Yes	Yes	9.275	No	106.1	97.8	33.49	30.87	8.3	7.1	192.36	164.6	192.36	164.6	9.28	8.44	25.8256	29.9055	4.40766	3.43018
1793	Yes	Yes	11.3667	No	81.5	81.5	25.72	25.72	7.5	6.5	117.39	117
1794	Yes	Yes	33.0917	No	68.5	65	23.15	21.97	9.4	6.6	190.86	96.4	190.86	96.4	4.94	3.86	13.909	41.6048	2.32802	0.918775
1795	Yes	Yes	4.11389	No	68	61	25.59	22.96	6.8	5.9	157	110.9	157	110.9	11.5	4.1	44.0426	30.8142	4.45802	1.12269
1796	Yes	Yes	12.1139	No	71.6	71.6	26.3	26.3	7.4	6.6	112	125	112	125	6.03	4.37	44.302	25.3742	1.66756	1.34877
1797	Yes	Yes	3.94444	No	67	61	27.18	24.75	8.6	7.7	138.25	107.44	138.25	107.44	10.51	9.01	50.2804	72.9883	3.58767	2.39021
1798	Yes	Yes	2.88056	No	70.1	69	25.75	25.34	6.4	6.9	112.58	117	112.58	117	10.8	8.5	78.4187	56.6667	3.00213	2.45556
1799	Yes	Yes	18.8972	No	63	60	26.91	25.63	7.9	7.7	154	143	154	143	6.61	5.85	26.1495	26.325	2.51343	2.06556
1800	Yes	Yes	15.7833	No	75	74	24.49	22.84	7	6.6	197.25	96.48	197.25	96.48	58.2	18.49	156.067	198.817	28.3456	4.40473
1801	Yes	No	0.827778	No	104	104	39.14	39.14	6.7	6.7	105	114	105	114	11.9	12.3	102	86.8235	3.08519	3.46222
1802	Yes	Yes	19.0306	No	69	66	28.76	28.38	11.5	7	207	125	207	125	19.7	10.6	49.25	61.5484	10.0689	3.2716
1803	Yes	Yes	10.0194	No	64.1	61.2	25.04	23.91	7.4	6.7	158	163
1804	Yes	Yes	14.0306	No	73.5	69	28.71	26.95	6.2	6.4	110.47	124.89	110.47	124.89	14.3	11.9	108.447	69.2196	3.90055	3.66961
1805	Yes	Yes	9.57222	No	70	67	27.34	26.17	10.3	7.8	234	138
1806	Yes	Yes	8.69167	No	67	65	25.85	25.08	6.8	6.7	118.22	100
1807	Yes	Yes	3.66667	No	64	62.8	25.96	25.48	7.5	7.2	153.15	128.28	153.15	128.28	6.88	11.3	27.4742	62.3162	2.60166	3.57917
1808	Yes	Yes	12.0306	No	78	74	28.7	27.18	8.3	7.1	110	101	110	101	25	17.2	191.489	162.947	6.79012	4.28938
1809	Yes	Yes	6.7	No	79.4	80	25.9	26.12	7.7	6.7	139	125	139	125	13.72	14.78	64.9895	85.8194	4.70884	4.56173
1810	Yes	Yes	17.2556	No	101	98	31.17	30.25	7.7	6.6	112.27	123	112.27	123	9.57	16.92	69.9249	101.52	2.6529	5.13867
1811	Yes	Yes	9.69722	No	74.4	72.5	32.2	31.38	6.3	6.7	110.9	126.4
1812	Yes	Yes	6.20833	No	72	63.9	23.78	21.11	6.6	6	133.7	108	133.7	108	10.83	4.91	55.1457	39.28	3.57524	1.30933
1813	Yes	Yes	7.16944	No	68.5	65	25.16	23.88	9.5	7.2	185	124.8	185	124.8	16.93	8.16	49.9574	47.534	7.73346	2.51449
1814	Yes	Yes	9.59444	No	73.5	73	26.35	26.18	7.3	7.2	115.9	134
1815	Yes	Yes	14.6167	No	69.3	68	23.98	23.53	6.7	5.7	92	74
1816	Yes	Yes	7.15833	No	73	71	23.84	23.18	8.8	8.2	149.9	172.3	149.9	172.3	9	9.79	37.2842	32.2452	3.33111	4.16498
1817	Yes	Yes	2.60833	No	77	74.5	27.28	26.4	5.4	5.1	87	81	87	81	16.81	12.57	252.15	251.4	3.61104	2.514
1818	Yes	Yes	17.1139	No	72	67	25.36	23.6	7.7	6.4	101	131	101	131	6.94	3.94	65.7474	20.8588	1.73072	1.27442
1819	Yes	Yes	11.5	No	92	90.5	28.4	27.93	9.6	8.6	177	275	177	275	12.8	14.3	40.4211	24.283	5.59407	9.70988
1820	Yes	Yes	12.6972	No	62	55	28.31	25.11	10.4	7.8	235.8	148.8	235.8	148.8	4.18	7.05	8.70833	29.5804	2.43369	2.59022
1821	Yes	Yes	5.68611	No	112	107	37.42	35.75	8.4	9.4	137	157	137	157	21.84	16.44	106.249	62.9617	7.38785	6.37304
1822	Yes	Yes	9.01111	No	70	63.5	25.4	23.04	7.9	6.5	129	91	129	91	13.9	5.9	75.8182	75.8571	4.42741	1.32568
1823	Yes	Yes	4.01667	No	91	85	28.72	26.83	7.2	6.2	148.5	134.6	148.5	134.6	20.1	23.4	84.6316	117.654	7.37	7.77689
1824	Yes	Yes	3.61111	No	65	59	24.62	21.94	6.4	5	122.7	93	122.7	93	7.22	6.39	43.5377	76.68	2.18739	1.46733
1825	Yes	Yes	1.34167	No	70.5	64	25.9	23.51	8	6.1	186.1	133.99
1826	Yes	Yes	12.9472	No	76	66.5	26.93	23.56	8.7	6.8	145.6	158.6	145.6	158.6	18.9	9.96	82.3729	37.5063	6.79467	3.90039
1827	Yes	Yes	5.19722	No	65	58	26.92	24.02	10.24	7.64	214	120.2
1828	Yes	Yes	15.8417	No	93.4	86	29.48	27.14	9.2	7.1	160	144	160	144	11	11.6	40.8247	51.5556	4.34568	4.12444
1829	Yes	Yes	8.69722	No	61.7	57	24.1	22.27	8.5	6.2	157	129	157	129	8	7.34	30.6383	40.0364	3.10123	2.33793
1830	Yes	Yes	10.6111	No	69	62	27.99	25.15	13.7	6.9	392.5	103	392.5	103	2.85	3.79	3.11381	34.11	2.76204	0.963877
1831	Yes	Yes	3.35278	No	86	78	28.73	26.06	7.3	5.8	139	124	139	124	6.82	8.13	32.3053	47.9803	2.34069	2.48919
1832	Yes	Yes	4.59167	No	103	96	33.63	31.35	13	7.8	247.9	133.8	247.9	133.8	5.66	7.61	11.02	38.6949	3.46448	2.51412
1833	Yes	Yes	7.31111	No	96	88	32.08	29.4	9.1	8.2	186.1	188.3	186.1	188.3	17.4	23.7	50.8855	68.0926	7.99541	11.019
1834	Yes	Yes	7.20833	No	89	84	27.17	25.64	10.9	10.5	257	172	257	172	5.17	7.2	9.59381	23.7798	3.28072	3.05778
1835	Yes	Yes	18.8944	No	82.6	72	31.47	27.43	7.6	6.8	241.8	150.8
1836	Yes	Yes	4.44722	No	77	68	25.73	22.72	6.8	6.9	110.6	117.75	110.6	117.75	3.7	4.69	27.9832	30.8384	1.01042	1.36357
1837	Yes	Yes	19.0333	No	63.5	63.7	23.32	23.4	6.8	7	143.9	162
1838	Yes	Yes	16.6056	No	75	71.4	25.2	23.99	12.6	7.7	322	138.2	322	138.2	11.8	5.84	16.4015	27.9574	9.38173	1.99281
1839	Yes	No	2.07222	No	108	101	40.9	38.2	8.8	6.9	151	140	151	140	15.4	10.44	63	48.8104	5.74173	3.60889
1840	Yes	Yes	13.5806	No	75	75	23.67	23.67	9.7	6.4	143	98	143	98	7.06	4.72	31.77	48.5486	2.49279	1.14212
1841	Yes	Yes	3.95278	No	60.1	57	25.9	24.54	5.6	5.6	107.5	131.8	107.5	131.8	9.56	8.45	77.3393	44.2151	2.53753	2.7499
1842	Yes	Yes	17.0611	No	73	67	29.62	27.18	8.4	7.2	172	152	172	152	14	13.4	46.2385	54.2022	5.94568	5.02914
1843	Yes	Yes	12.45	No	66	60	23.67	21.51	6.5	5.9	143	141.97	143	141.97	9.2	4.61	41.4	21.0156	3.2484	1.616
1844	Yes	Yes	17.4	No	56	54.5	24.89	24.22	9.4	9.7	225.3	145.8	225.3	145.8	13.2	8.01	29.2791	34.8261	7.34311	2.8836
1845	Yes	Yes	8.11389	No	82	72	27.72	24.34	8.4	6.2	131	118	131	118	9.62	6.22	50.9294	40.7127	3.11165	1.81225
1846	Yes	No	0.886111	No	64.3	65.4	23.06	23.45	12	6.7	255	107	255	107	7.83	6.66	14.6813	54.4909	4.93	1.75956
1847	Yes	Yes	12.5278	No	67	59	26.17	23.05	7.6	6.2	147.5	127.3	147.5	127.3	5.68	5.76	24.1988	32.2488	2.06864	1.81049
1848	Yes	Yes	19.5083	No	89	87	30.8	29.41	7.4	7.7	103.72	156	103.72	156	6.7	8.3	59.2338	32.129	1.71586	3.19704
1849	Yes	Yes	15.575	No	82.5	77	27.25	27.28	14.8	7.4	388	108	388	108	1.6	3.2	1.77231	25.6	1.53284	0.853333
1850	Yes	Yes	11.6972	No	87	83	28.25	26.95	6.9	7.2	133	154.48	133	154.48	6.24	7.48	32.0914	29.4359	2.04919	2.85311
1851	Yes	Yes	9.31667	No	77	73.4	27.44	26.16	7	8	130.8	186.5	130.8	186.5	7.4	9.43	39.292	27.4883	2.38993	4.34246
1852	Yes	Yes	9.30556	No	86	77	28.08	25.14	7.9	6.6	147	101.33	147	101.33	15.6	7.72	66.8571	72.5072	5.66222	1.93152
1853	Yes	Yes	8.8	No	92	85	29.87	29.41	7	6.1	128.1	88.57
1854	Yes	Yes	9.28056	No	97	94.5	30.96	30.16	12.9	7	225	114.32	225	114.32	13.6	4.58	30.2222	32.1278	7.55556	1.2928
1855	Yes	Yes	5.11389	No	85	72.5	32.39	27.63	8.3	6.1	106	100.09	106	100.09	15.4	8.35	128.93	81.0461	4.03062	2.06358
1856	Yes	Yes	17.15	No	75.5	76	25.52	25.69	7.5	6.83	163.93	141
1857	Yes	Yes	2.725	No	109	103	42.05	39.74	8.3	7.5	121	119	121	119	31.8	30.2	197.379	194.143	9.50074	8.87358
1858	Yes	Yes	15.9972	No	67.5	65.5	24.79	24.06	7.4	7.2	86	116.31	86	116.31	12.37	17.36	193.617	117.231	2.62672	4.98553
1859	Yes	Yes	6.38611	No	78.5	75.6	23.44	22.57	8.1	7	155.6	124.1	155.6	124.1	9.5	5.3	36.933	31.2275	3.64988	1.62402
1860	Yes	Yes	17.6111	No	91	88	28.09	27.16	12	8.3	123	129	123	129	9.44	8.78	56.64	47.8909	2.86696	2.79659
1861	Yes	Yes	7.35833	No	63	59.3	26.22	24.68	8.1	7.4	142	107	142	107	12.2	11.5	55.5949	94.0909	4.27753	3.03827
1862	Yes	Yes	16.425	No	68.5	65	26.43	25.08	7.5	7.1	116.27	116
1863	Yes	Yes	12.6972	No	68	63	29.28	27.13	6.8	6.9	93	119.7	93	119.7	6	5.3	72	33.6508	1.37778	1.56644
1864	Yes	Yes	16.9944	No	84	76	30.12	27.25	10.4	7.1	175.2	108.1	175.2	108.1	27.74	21.96	89.0053	175.29	12.0001	5.86142
1865	Yes	Yes	8.325	No	77.5	82	24.46	25.88	7.8	6.3	87.2	109.7	87.2	109.7	12.5	10.4	185.95	80.1713	2.69136	2.81699
1866	Yes	Yes	2.19722	No	98	96.5	39.26	38.66	6.42	6.2	107	131
1867	Yes	Yes	17.1806	No	79	74	24.38	22.84	6.5	6.6	124.6	108.1	124.6	108.1	10.9	4.96	63.7013	39.592	3.35343	1.32389
1868	Yes	Yes	8.67778	No	81.8	79	26.71	25.8	5.9	5.7	104.7	112.1	104.7	112.1	5.92	6.76	51.1079	49.5642	1.53043	1.8711
1869	Yes	Yes	13.2806	No	59	53	25.4	22.82	8.4	7.1	156	162	156	162	4	5.15	15.4839	18.7273	1.54074	2.06
1870	Yes	Yes	18.6694	No	74.7	70	28.64	26.82	9.2	8.2	167	132	167	132	31.2	18.63	108	97.2	12.8652	6.072
1871	Yes	Yes	10.5167	No	60	59.3	25.63	25.33	9.5	10.7	180.4	242	180.4	242	7.1	2.24	21.7717	4.50503	3.16257	1.33847
1872	Yes	Yes	1.48056	No	76.7	75.8	25.04	24.75	8.7	7.7	132.6	113.1	132.6	113.1	3.41	5.3	17.6379	38.0838	1.11646	1.48007
1873	Yes	Yes	7.95	No	86	75.8	29.07	23.92	8.2	6.4	151.1	125.4	151.1	125.4	6.66	3.22	27.2145	18.5769	2.48476	0.997007
1874	Yes	Yes	7.44722	No	79	74	24.66	23.1	7	6.2	113	104.8	113	104.8	11.7	9.7	84.24	83.5407	3.26444	2.51002
1875	Yes	Yes	6.58333	No	72	70	31.16	30.3	5.7	6	141.7	133.9
1876	Yes	Yes	0.988889	No	84	81	33.65	34.6	7.2	6.6	126	123.17	126	123.17	29.5	11.46	168.571	68.5657	9.17778	3.48525
1877	Yes	Yes	19.1472	No	70	62.4	26.35	23.49	8.3	6.8	133	118
1878	Yes	No	5.26389	No	59.7	61	23.3	23.83	6.6	6.8	100	102	100	102	8.46	15.4	82.3135	142.154	2.08889	3.87852
1879	Yes	Yes	27.2806	No	89	84	25.18	23.77	7.6	6.1	117	114	117	114	8.65	7.98	57.6667	56.3294	2.49889	2.24622
1880	Yes	Yes	2.69722	No	66	64	24.24	23.51	9.6	6.9	118	177	118	177	6.08	4.8	39.7964	15.1579	1.77146	2.09778
1881	Yes	Yes	18.1861	No	75.7	75.5	23.89	23.83	9.3	8.5	139	168
1882	Yes	Yes	9.81111	No	65.2	66	23.95	22.84	7.5	6.4	110	137.3	110	137.3	6.7	7.7	51.3191	37.3082	1.81975	2.6104
1883	Yes	Yes	9.49444	No	88.1	82	31.59	28.37	9.3	6.5	96	95.3	96	95.3	8.03	9.51	87.6	105.994	1.90341	2.23779
1884	Yes	Yes	9.16111	No	64	61	24.39	23.24	12.9	7.7	314	141.7	314	141.7	8.33	3.12	11.9474	14.2719	6.45832	1.09161
1885	Yes	Yes	19.475	No	73	70	25.26	24.22	9.5	10.9	169	142	169	142	7.59	10	25.7774	45.5696	3.16719	3.50617
1886	Yes	Yes	13.0139	No	72	65	26.45	23.88	9.16	7.1	173	115	173	115	7.8	6.46	25.5273	44.7231	3.33185	1.83432
1887	Yes	Yes	7.69722	No	66	61	24.99	23.1	6.7	6.5	131	132.36	131	132.36	3.43	3.41	18.1588	17.699	1.10946	1.11444
1888	Yes	Yes	17.6056	No	103	90	41.26	36.05	7.2	6.1	123.71	113
1889	Yes	Yes	11.6694	No	73	73	27.82	27.82	7.7	7.4	93	94	93	94	13	13.3	156	154.452	2.98519	3.08691
1890	Yes	Yes	3.48333	No	90	82.5	32.46	29.76	5.9	5.3	85.2	99	85.2	99	12	12.39	194.595	123.9	2.52444	3.02867
1891	Yes	Yes	5.69722	No	63.8	60.3	25.88	24.46	10.7	6.6	222	112	222	112	11.87	9.37	26.8755	68.8408	6.50652	2.59121
1892	Yes	Yes	4.51944	No	63.8	58	24.92	22.1	8.7	6.9	162.08	150.34
1893	Yes	Yes	21.2806	No	68.5	62	33.97	25.83	7.7	7.3	75	142	75	142	16.63	8.93	498.9	40.6937	3.07963	3.13101
1894	Yes	Yes	5.23056	No	60	58.7	24.97	24.43	8.5	6.8	181.4	148.3	181.4	148.3	6.47	11.39	19.6723	48.0703	2.89792	4.17071
1895	Yes	Yes	8.68889	No	54	54.5	23.37	23.59	12	8.1	174	132	174	132	24.7	26.31	80.1081	137.27	10.6119	8.57511
1896	Yes	Yes	9.15833	No	71.4	69.3	26.23	25.45	7.5	6.5	115	99	115	99	16	10.7	110.769	107	4.54321	2.61556
1897	Yes	Yes	9.675	No	75	67.5	24.49	22.04	11.5	6.7	229	158	229	158	8.31	2.08	18.0217	7.88211	4.69874	0.811457
1898	Yes	Yes	9.95278	No	77	72	24.3	22.72	8.3	5.4	152	121	152	121	9.4	12.4	38.0225	76.9655	3.5279	3.70469
1899	Yes	Yes	10.7333	No	67	72.6	23.18	25.12	11.5	12.9	302.2	275	302.2	275	6	1.49	9.0301	2.53019	4.47704	1.01173
1900	Yes	Yes	12.3444	No	68.2	67	25.05	24.61	8.3	7.6	139	140	139	140	8.23	10.2	38.9842	47.6883	2.82462	3.52593
1901	Yes	Yes	12.3333	No	61.5	61.5	23.15	23.15	7.4	5.9	123	91.6	123	91.6	4.99	4.77	29.94	60.042	1.51548	1.07884
1902	Yes	Yes	12.2278	No	71	64	25.28	22.95	10.1	6.9	127.6	91.1	127.6	91.1	3.15	3.81	17.5542	48.8114	0.992444	0.857015
1903	Yes	Yes	1.78333	No	69.2	62	25.42	22.91	7.8	6.1	132	122.69	132	122.69	3.56	3.1	18.5739	18.6966	1.1603	0.939109
1904	Yes	Yes	14.1111	No	67.7	68.5	24.27	24.56	9.5	7.5	182	96
1905	Yes	Yes	11.2833	No	94	84	28.07	25.08	8.2	6.3	182.3	115	182.3	115	5.89	6.14	17.7737	42.5077	2.65123	1.74346
1906	Yes	Yes	12.3528	No	76	72	27.25	25.82	6.6	6.1	107.4	103	107.4	103	2.01	3.09	16.2973	27.81	0.533022	0.785852
1907	Yes	Yes	5.60278	No	80	70.5	27.62	24.34	6.9	6.6	128	99
1908	Yes	Yes	3.7	No	60.9	58	24.09	22.94	7.9	6.3	92	98	92	98	4.04	4.08	50.1517	41.9657	0.917728	0.987259
1909	Yes	Yes	16.0917	No	56	55	23.61	23.19	8.4	6.7	135	104	135	104	8.26	6.97	41.3	61.2	2.75333	1.78983
1910	Yes	No	8.22222	No	75	72	27.55	25.82	8.2	7	145	109.55	145	109.55	5.26	8.17	23.0927	63.1837	1.88321	2.20993
1911	Yes	Yes	1.81667	No	87	85.5	33.56	32.98	6.6	6.7	89	96	89	96	7.51	13	103.985	141.818	1.65035	3.08148
1912	Yes	Yes	17.8611	No	80	77.5	28.01	27.13	5.2	5.4	127.3	150.3	127.3	150.3	8.12	7.16	45.4619	29.5258	2.55229	2.65716
1913	Yes	Yes	8.08889	No	74	64	31.86	27.56	6.3	7.1	72	88.7
1914	Yes	Yes	5.58333	No	95	89.8	29.65	28.03	7.6	6.6	122	94	122	94	14.4	13	87.8644	150.968	4.33778	3.01728
1915	Yes	Yes	17.4167	No	71	62	31.56	25.81	7.5	7.2	150	155	150	155	6.7	8	27.7241	31.3043	2.48148	3.06173
1916	Yes	Yes	8.27778	No	72	69	26.45	25.34	9.4	7.5	150	116	150	116	17.8	10.6	73.6552	72	6.59259	3.03605
1917	Yes	Yes	17.3556	No	69	60	26.95	23.44	8.2	7.3	147	163	147	163	11.7	7.82	50.1429	28.152	4.24667	3.14731
1918	Yes	Yes	6.69722	No	75	83	25.89	28.65	6.4	8.2	96.9	119.96	96.9	119.96	6.54	7.5	69.4513	47.4017	1.56476	2.22148
1919	Yes	Yes	2.85	No	68	63	27.24	25.24	5.91	5.55	113.11	106.2	113.11	106.2	13.4	7.8	96.2682	65	3.7424	2.04533
1920	Yes	Yes	19.7417	No	74.6	74.5	24.93	24.89	8.3	9.4	138	206	138	206	8.22	7.55	39.456	19.007	2.80089	3.84025
1921	Yes	Yes	10.45	No	60	63	23.44	25.24	7.8	7.7	159	172.56	159	172.56	9.52	13.72	35.7	45.0821	3.73748	5.84574
1922	Yes	Yes	6.51667	No	80	76	24.97	23.72	8	6.7	125.8	125.2	125.8	125.2	16.38	9.69	93.8981	56.0836	5.08791	2.99553
1923	Yes	Yes	3.1	No	81.9	79.2	27.36	26.46	10.2	8.1	151.6	147
1924	Yes	Yes	8.93056	No	92.5	80	38.55	33.34	6.6	5.4	123	113	123	113	11.4	9.48	68.4	68.256	3.46222	2.64504
1925	Yes	Yes	6.69722	No	84	84	28.07	28.07	6.3	6.7	130	129	130	129	25.04	26.67	134.543	145.473	8.03753	8.49489
1926	Yes	Yes	10.5861	No	61	55	26.4	23.81	6.6	6.1	92	113.39	92	113.39	1.59	2.73	19.7379	19.5039	0.361185	0.764333
1927	Yes	Yes	7.18333	No	86	71	32.37	24.86	11.3	8	162.41	216.7	162.41	216.7	11.5	7.08	41.6457	16.583	4.61164	3.78824
1928	Yes	Yes	9.69722	No	84	78	27.12	25.18	7.2	6.7	149	138.38	149	138.38	8.25	7.58	34.5349	36.2006	3.03519	2.58993
1929	Yes	Yes	22.6972	No	85	84	33.2	32.81	11.2	9.6	255	169	255	169	19.5	12.2	36.5625	41.434	12.2778	5.09086
1930	Yes	Yes	11.6972	No	86	74	33.59	28.91	10.7	6.9	214.8	108.2	214.8	108.2	16.5	4.53	39.1304	36.0796	8.75111	1.21024
1931	Yes	Yes	12.45	No	72	68	24.62	23.26	11	7.1	217.09	120.4	217.09	120.4	3.6	5.86	8.41067	36.7526	1.92969	1.74208
1932	Yes	Yes	7.95833	No	69	73	24.45	25.86	7.9	8.33	177	173	177	173	19.6	31.8	61.8947	104.073	8.56593	13.5837
1933	Yes	Yes	18.9028	No	94	90	31.41	30.07	6.6	7.6	131	135.1	131	135.1	11.03	6.85	58.3941	34.2025	3.56773	2.28502
1934	Yes	Yes	5.60278	No	83	72.1	29.76	25.85	6.4	6.5	113	98
1935	Yes	Yes	4.31389	No	86	88.2	34.45	35.33	6.6	6	107	114	107	114	6.1	11.7	49.9091	82.5882	1.6116	3.29333
1936	Yes	Yes	1.64444	No	79	80	27.34	27.68	7.8	6.2	133.4	97.5	133.4	97.5	23.85	16.9	121.96	176.348	7.85578	4.06852
1937	Yes	Yes	7.84167	No	59	57.6	23.05	22.5	6.1	6.2	129	144	129	144	13.1	9.68	71.4545	43.0222	4.17259	3.44178
1938	Yes	Yes	9.69722	No	92	89.5	30.74	29.9	6.9	6.7	126.34	104.11	126.34	104.11	18	15.66	102.305	137.135	5.61511	4.02559
1939	Yes	Yes	9.32778	No	109.4	91.2	36.13	30.12	8.5	5.6	188	129.5	188	129.5	7.68	7.08	22.1184	38.3278	3.56504	2.26385
1940	Yes	Yes	12.3333	No	65	60	27.41	25.3	7.2	6.5	141	143.8	141	143.8	14.3	4.23	66	18.8465	4.97852	1.50191
1941	Yes	Yes	8.69722	No	57	53	25.37	23.59	10.8	9.2	271.44	189.8	271.44	189.8	3.32	7.38	5.73402	20.9527	2.22514	3.45858
1942	Yes	Yes	0.913889	No	79.5	72.5	28.51	26	8.4	5.9	143	117.65	143	117.65	10.6	7.37	47.7	48.5489	3.74272	2.14094
1943	Yes	Yes	9.26944	No	73.2	67.5	24.46	22.55	6.4	5.5	114	108.8	114	108.8	9.3	11.6	65.6471	91.179	2.61778	3.11625
1944	Yes	Yes	15.6972	No	66.2	64.1	25.86	25.04	7.2	6.8	171.2	138	171.2	138	5.44	9.04	18.0998	43.392	2.29958	3.0803
1945	Yes	Yes	11.1111	No	76	81	24.26	25.85	11.6	9.2	209	151	209	151	4.59	4.93	11.3178	20.1682	2.36867	1.8381
1946	Yes	Yes	7.09444	No	70.1	70	23.97	23.94	8.6	7.2	137.39	140.3	137.39	140.3	16	13.02	77.4298	60.6365	5.42775	4.51039
1947	Yes	Yes	11.3361	No	81	79	26.45	25.8	12.3	7.6	157.4	98.1	157.4	98.1	6.42	3.58	24.4831	36.7179	2.49508	0.867156
1948	Yes	Yes	10.0556	No	72	66.3	27.6	25.42	7.2	7.4	142.5	132.6	142.5	132.6	10.3	10.8	46.6415	55.8621	3.62407	3.536
1949	Yes	Yes	1.7	No	72	70	26.45	23.94	9	7.6	147	169.87	147	169.87	8.72	7.91	37.3714	26.6455	3.16504	3.31771
1950	Yes	Yes	8.69722	No	68	65	25.28	24.17	7.8	7.1	161	167	161	167	9.55	10.7	35.0816	37.0385	3.79642	4.4121
1951	Yes	Yes	3.2	No	90.9	84	30.73	28.39	6.4	5.6	118	102
1952	Yes	Yes	9.05556	No	59	55	23.04	21.48	6.6	5.6	115.6	94.69	115.6	94.69	2.78	3.46	19.0266	39.3058	0.793501	0.808957
1953	Yes	Yes	12.0417	No	72.3	63.9	25.02	22.11	8	5.8	90.4	101	90.4	101	3.93	5.28	51.635	50.0211	0.877215	1.31674
1954	Yes	Yes	11.1139	No	64.5	61.8	25.2	24.14	6.7	6.7	90.17	113.85	90.17	113.85	3.73	4.32	49.4222	30.5841	0.830455	1.2144
1955	Yes	Yes	10.0056	No	64.8	68	26.29	27.59	8.2	7.7	158	200	158	200	10.1	12.67	38.2737	33.2934	3.94025	6.25679
1956	Yes	Yes	1.92222	No	109	95	36.84	32.11	5.6	5.3	70.9	87.4	70.9	87.4	27.9	7.15	1271.39	105.492	4.88422	1.54299
1957	Yes	Yes	11.1083	No	80	72.4	33.3	30.14	7	6.2	145.5	184	145.5	184	13.2	8.45	57.6	25.1405	4.74222	3.83901
1958	Yes	Yes	17.9194	No	84.5	76	28.56	25.69	7.5	6.5	104	91.62	104	91.62	8.42	6.2	73.9317	77.9874	2.16217	1.40258
1959	Yes	Yes	27.5583	No	68	69	23.53	23.88	8.3	6.1	144	82	144	82	7.44	12.89	33.0667	244.232	2.64533	2.60983
1960	Yes	Yes	6.26389	No	59	59	25.54	25.54	6.4	6	141	110	141	110	6.53	6.61	30.1385	50.6298	2.27341	1.79531
1961	Yes	Yes	9.18611	No	86	87	39.8	40.26	9.7	9.9	114	143	114	143	15.2	23.5	107.294	105.75	4.27852	8.29753
1962	Yes	Yes	16.3333	No	76.5	67	28.1	24.61	6.2	5.9	96	118
1963	Yes	Yes	11.4167	No	67	59.6	24.61	21.89	10.4	6.1	205.4	125	205.4	125	5.63	4.08	14.2331	23.6903	2.85531	1.25926
1964	Yes	Yes	12.3583	No	75	75	23.15	23.15	8.2	7.8	139	170	139	170	6.2	13.2	29.3684	44.4112	2.1279	5.54074
1965	Yes	Yes	13.8333	No	74.5	73	27.36	26.81	6.8	7.9	122	143	122	143	7.72	9.52	47.1051	42.84	2.32553	3.36138
1966	Yes	Yes	12.6722	No	62	57.5	26.14	24.25	7.4	6.8	146	120	146	120	8.47	9.56	36.7373	60.3789	3.05338	2.83259
1967	Yes	Yes	7.41389	No	74	67	27.85	25.22	7.4	6.7	102	142	102	142	2.63	5.1	24.2769	23.2405	0.66237	1.78815
1968	Yes	Yes	1.725	No	77	68	26.03	22.99	7.3	6.1	113.8	86	113.8	86	23.5	12.6	166.535	197.217	6.60321	2.67556
1969	Yes	Yes	3.11389	No	64.4	54	26.46	22.19	9.3	6.4	176.7	110.61	176.7	110.61	6.91	9.51	21.8786	71.9093	3.01481	2.59729
1970	Yes	Yes	6.69722	No	67.7	70	24.87	24.92	5.7	7.4	124	236.25	124	236.25	9.16	8.05	54.059	16.7273	2.80454	4.69583
1971	Yes	Yes	21.6056	No	65	64.5	27.99	27.77	7	6.5	121	179	121	179	8.47	12.63	52.5724	39.1966	2.53054	5.58215
1972	Yes	Yes	2.5	No	82.4	75	25.43	23.15	10.8	6.5	114	113.7	114	113.7	13.5	12.1	95.2941	85.9172	3.8	3.39696
1973	Yes	Yes	6.83611	No	67.4	65.5	24.17	23.49	7.3	6.1	136	147.42
1974	Yes	Yes	16.7	No	68	69	27.2	27.64	6.4	7.8	92	106	92	106	9.3	10.7	115.448	89.5814	2.11259	2.80049
1975	Yes	Yes	24.6139	No	79.9	76.7	23.86	22.9	6.7	5.5	118	106
1976	Yes	Yes	8.33889	No	99.1	97	29.62	29	11.8	7.2	142	112	142	112	12.5	12.08	56.962	88.751	4.38272	3.34064
1977	Yes	Yes	2.52222	No	84	86.5	36.36	37.44	7.7	7.4	152	133
1978	Yes	No	4.49167	No	73.4	72.2	26.32	25.89	8.9	7.7	157	134	157	134	8.39	15.43	32.1319	78.2366	3.25242	5.10523
1979	Yes	Yes	3.45278	No	86.7	82	28.97	27.4	7.1	6.5	129.38	116.68	129.38	116.68	4.79	3.42	25.9777	22.9359	1.5302	0.985298
1980	Yes	Yes	2.4	No	66	61.5	24.24	22.59	6.3	5.6	130	117	130	117	10.1	7.3	54.2687	48.6667	3.24198	2.10889
1981	Yes	Yes	4.36389	No	89	83	30.08	28.06	7.2	6.5	137	158.32	137	158.32	41.9	21.9	203.838	82.7109	14.1736	8.56101
1982	Yes	Yes	14.7833	No	72	70	24.34	23.66	5.8	5.5	135.13	145.24	135.13	145.24	2.09	2.71	10.4312	11.8628	0.697338	0.971853
1983	Yes	Yes	4.36111	No	83	82	31.63	31.25	6.9	6.2	135	117	135	117	13.14	12.61	65.7	84.0667	4.38	3.64289
1984	Yes	Yes	4.33333	No	60.5	64	25.51	26.99	6.1	6.8	95	107
1985	Yes	Yes	12.1944	No	74	69	27.18	25.34	9	6.2	155.8	113.1	155.8	113.1	8.86	4.41	34.3707	31.6886	3.40837	1.23153
1986	Yes	Yes	26.0306	No	80	69.6	27.68	24.08	9	7.2	163	109
1987	Yes	Yes	16.6167	No	63.2	59.5	25.97	24.45	8	7.9	153	153	153	153	13.5	14.58	54	58.32	5.1	5.508
1988	Yes	Yes	5.75556	No	70	65	27.34	25.39	6.9	5.9	136	121.6	136	121.6	8.17	3.2	40.2904	19.6587	2.74351	0.96079
1989	Yes	Yes	12.2389	No	83	69.5	30.49	25.53	8.9	6.9	221	144	221	144	5.74	3.01	13.0785	13.3778	3.1322	1.07022
1990	Yes	Yes	3.2	No	94	90	35.6	34.08	5.7	5.4	91	80.7
1991	Yes	Yes	2.575	No	78	68	26.99	23.53	7.2	5.7	115	88	115	88	21.88	8.7	151.477	125.28	6.21284	1.89037
1992	Yes	Yes	2.525	No	65	64	24.62	24.24	6.5	6	124.3	104.9	124.3	104.9	4.9	4.6	28.7765	39.5227	1.50388	1.19146
1993	Yes	Yes	2.95	No	56	51	23.92	21.79	8.9	5.7	214.07	98.46	214.07	98.46	8.3	4.1	19.7789	41.6244	4.38711	0.996756
1994	Yes	Yes	2.20556	No	69	68	28.72	28.3	7.6	8.6	124	134.7
1995	Yes	Yes	6.01667	No	74.5	73	31.01	29.62	7.9	7.1	117	122	117	122	3.4	5.8	22.6667	35.3898	0.982222	1.74716
1996	Yes	Yes	8.68889	No	71.5	74	25.03	25.91	7	7	109	84
1997	Yes	Yes	8.45	No	68	66	23.5	22.84	7.9	7.3	123.9	135.9	123.9	135.9	5.8	3.78	34.2857	18.6667	1.77437	1.2684
1998	Yes	Yes	15.0917	No	81.2	76	32.94	30.83	6.6	5.5	100	74	100	74	7.57	4.95	73.6541	162	1.86914	0.904444
1999	Yes	Yes	10.7667	No	68.5	64	29.65	27.7	7	6.9	136.5	133.5	136.5	133.5	19.9	12.6	97.4694	64.3404	6.70704	4.15333
[truncated: 385 more rows]
